# Supplementary material for: Do Laboratory Mouse Females that Lose Their Litters Behave Differently around Parturition?
Source: PLoS One. 2016 Aug 30;11(8):e0161238. doi: 10.1371/journal.pone.0161238 (PMC5005013; doi:10.1371/journal.pone.0161238)
Supplement: S1 Data — (XLSX) [file pone.0161238.s001.xlsx]

## Sheet: Sheet1
study	housing	strain	female	survival	dob	tob	tob2	dtbirth	prepost	daterec	timeobs	timerec2	dt	inoutcb	innest	outsidenest	missingvalues/comments
2006	F0607	C57	23	0	2006-08-15	15:30:00	15:30:00	2006-08-15 15:30:00	pre	2006-08-14	15:30:00	15:30:00	2006-08-14 15:30:00	i	si
2006	F0607	C57	23	0	2006-08-15	15:30:00	15:30:00	2006-08-15 15:30:00	pre	2006-08-14	15:45:00	15:45:00	2006-08-14 15:45:00	i	ai
2006	F0607	C57	23	0	2006-08-15	15:30:00	15:30:00	2006-08-15 15:30:00	pre	2006-08-14	16:00:00	16:00:00	2006-08-14 16:00:00	i	si
2006	F0607	C57	23	0	2006-08-15	15:30:00	15:30:00	2006-08-15 15:30:00	pre	2006-08-14	16:15:00	16:15:00	2006-08-14 16:15:00	i	si
2006	F0607	C57	23	0	2006-08-15	15:30:00	15:30:00	2006-08-15 15:30:00	pre	2006-08-14	16:30:00	16:30:00	2006-08-14 16:30:00	o		ee
2006	F0607	C57	23	0	2006-08-15	15:30:00	15:30:00	2006-08-15 15:30:00	pre	2006-08-14	16:45:00	16:45:00	2006-08-14 16:45:00	i	si
2006	F0607	C57	23	0	2006-08-15	15:30:00	15:30:00	2006-08-15 15:30:00	pre	2006-08-14	17:00:00	17:00:00	2006-08-14 17:00:00	i	si
2006	F0607	C57	23	0	2006-08-15	15:30:00	15:30:00	2006-08-15 15:30:00	pre	2006-08-14	17:15:00	17:15:00	2006-08-14 17:15:00	i	ee
2006	F0607	C57	23	0	2006-08-15	15:30:00	15:30:00	2006-08-15 15:30:00	pre	2006-08-14	17:30:00	17:30:00	2006-08-14 17:30:00	i	ee
2006	F0607	C57	23	0	2006-08-15	15:30:00	15:30:00	2006-08-15 15:30:00	pre	2006-08-14	17:45:00	17:45:00	2006-08-14 17:45:00	o		di
2006	F0607	C57	23	0	2006-08-15	15:30:00	15:30:00	2006-08-15 15:30:00	pre	2006-08-14	18:00:00	18:00:00	2006-08-14 18:00:00	o
2006	F0607	C57	23	0	2006-08-15	15:30:00	15:30:00	2006-08-15 15:30:00	pre	2006-08-14	18:15:00	18:15:00	2006-08-14 18:15:00	i	si
2006	F0607	C57	23	0	2006-08-15	15:30:00	15:30:00	2006-08-15 15:30:00	pre	2006-08-14	18:30:00	18:30:00	2006-08-14 18:30:00	i	si
2006	F0607	C57	23	0	2006-08-15	15:30:00	15:30:00	2006-08-15 15:30:00	pre	2006-08-14	18:45:00	18:45:00	2006-08-14 18:45:00	i	si
2006	F0607	C57	23	0	2006-08-15	15:30:00	15:30:00	2006-08-15 15:30:00	pre	2006-08-14	19:00:00	19:00:00	2006-08-14 19:00:00	i, o	ai
2006	F0607	C57	23	0	2006-08-15	15:30:00	15:30:00	2006-08-15 15:30:00	pre	2006-08-14	19:15:00	19:15:00	2006-08-14 19:15:00	o		ee
2006	F0607	C57	23	0	2006-08-15	15:30:00	15:30:00	2006-08-15 15:30:00	pre	2006-08-14	19:30:00	19:30:00	2006-08-14 19:30:00	o
2006	F0607	C57	23	0	2006-08-15	15:30:00	15:30:00	2006-08-15 15:30:00	pre	2006-08-14	19:45:00	19:45:00	2006-08-14 19:45:00	i	si
2006	F0607	C57	23	0	2006-08-15	15:30:00	15:30:00	2006-08-15 15:30:00	pre	2006-08-14	20:00:00	20:00:00	2006-08-14 20:00:00	i	si
2006	F0607	C57	23	0	2006-08-15	15:30:00	15:30:00	2006-08-15 15:30:00	pre	2006-08-14	20:15:00	20:15:00	2006-08-14 20:15:00	o		hi
2006	F0607	C57	23	0	2006-08-15	15:30:00	15:30:00	2006-08-15 15:30:00	pre	2006-08-14	20:30:00	20:30:00	2006-08-14 20:30:00	i	si
2006	F0607	C57	23	0	2006-08-15	15:30:00	15:30:00	2006-08-15 15:30:00	pre	2006-08-14	20:45:00	20:45:00	2006-08-14 20:45:00	i	ee
2006	F0607	C57	23	0	2006-08-15	15:30:00	15:30:00	2006-08-15 15:30:00	pre	2006-08-14	21:00:00	21:00:00	2006-08-14 21:00:00	o		hi
2006	F0607	C57	23	0	2006-08-15	15:30:00	15:30:00	2006-08-15 15:30:00	pre	2006-08-14	21:15:00	21:15:00	2006-08-14 21:15:00	i, o	ee
2006	F0607	C57	23	0	2006-08-15	15:30:00	15:30:00	2006-08-15 15:30:00	pre	2006-08-14	21:30:00	21:30:00	2006-08-14 21:30:00	o		hi
2006	F0607	C57	23	0	2006-08-15	15:30:00	15:30:00	2006-08-15 15:30:00	pre	2006-08-14	21:45:00	21:45:00	2006-08-14 21:45:00	i	ai, nb
2006	F0607	C57	23	0	2006-08-15	15:30:00	15:30:00	2006-08-15 15:30:00	pre	2006-08-14	22:00:00	22:00:00	2006-08-14 22:00:00	i	si
2006	F0607	C57	23	0	2006-08-15	15:30:00	15:30:00	2006-08-15 15:30:00	pre	2006-08-14	22:15:00	22:15:00	2006-08-14 22:15:00	i	ee
2006	F0607	C57	23	0	2006-08-15	15:30:00	15:30:00	2006-08-15 15:30:00	pre	2006-08-14	22:30:00	22:30:00	2006-08-14 22:30:00	i	si
2006	F0607	C57	23	0	2006-08-15	15:30:00	15:30:00	2006-08-15 15:30:00	pre	2006-08-14	22:45:00	22:45:00	2006-08-14 22:45:00	i	si, ai
2006	F0607	C57	23	0	2006-08-15	15:30:00	15:30:00	2006-08-15 15:30:00	pre	2006-08-14	23:00:00	23:00:00	2006-08-14 23:00:00	i	si
2006	F0607	C57	23	0	2006-08-15	15:30:00	15:30:00	2006-08-15 15:30:00	pre	2006-08-14	23:15:00	23:15:00	2006-08-14 23:15:00	i	si
2006	F0607	C57	23	0	2006-08-15	15:30:00	15:30:00	2006-08-15 15:30:00	pre	2006-08-14	23:30:00	23:30:00	2006-08-14 23:30:00	i	ai
2006	F0607	C57	23	0	2006-08-15	15:30:00	15:30:00	2006-08-15 15:30:00	pre	2006-08-14	23:45:00	23:45:00	2006-08-14 23:45:00	i	ai
2006	F0607	C57	23	0	2006-08-15	15:30:00	15:30:00	2006-08-15 15:30:00	pre	2006-08-15	1900-01-01	00:00:00	2006-08-15	i	si
2006	F0607	C57	23	0	2006-08-15	15:30:00	15:30:00	2006-08-15 15:30:00	pre	2006-08-15	1900-01-01 00:15:00	00:15:00	2006-08-15 00:15:00	i	si
2006	F0607	C57	23	0	2006-08-15	15:30:00	15:30:00	2006-08-15 15:30:00	pre	2006-08-15	1900-01-01 00:30:00	00:30:00	2006-08-15 00:30:00	i	si
2006	F0607	C57	23	0	2006-08-15	15:30:00	15:30:00	2006-08-15 15:30:00	pre	2006-08-15	1900-01-01 00:45:00	00:45:00	2006-08-15 00:45:00	i	si
2006	F0607	C57	23	0	2006-08-15	15:30:00	15:30:00	2006-08-15 15:30:00	pre	2006-08-15	1900-01-01 01:00:00	01:00:00	2006-08-15 01:00:00	i	si
2006	F0607	C57	23	0	2006-08-15	15:30:00	15:30:00	2006-08-15 15:30:00	pre	2006-08-15	1900-01-01 01:15:00	01:15:00	2006-08-15 01:15:00	i	ai
2006	F0607	C57	23	0	2006-08-15	15:30:00	15:30:00	2006-08-15 15:30:00	pre	2006-08-15	1900-01-01 01:30:00	01:30:00	2006-08-15 01:30:00	i	si, ai
2006	F0607	C57	23	0	2006-08-15	15:30:00	15:30:00	2006-08-15 15:30:00	pre	2006-08-15	1900-01-01 01:45:00	01:45:00	2006-08-15 01:45:00	i	si
2006	F0607	C57	23	0	2006-08-15	15:30:00	15:30:00	2006-08-15 15:30:00	pre	2006-08-15	1900-01-01 02:00:00	02:00:00	2006-08-15 02:00:00	i	ai, pr, ai
2006	F0607	C57	23	0	2006-08-15	15:30:00	15:30:00	2006-08-15 15:30:00	pre	2006-08-15	1900-01-01 02:15:00	02:15:00	2006-08-15 02:15:00	i, o	ai	hi
2006	F0607	C57	23	0	2006-08-15	15:30:00	15:30:00	2006-08-15 15:30:00	pre	2006-08-15	1900-01-01 02:30:00	02:30:00	2006-08-15 02:30:00	o		hi
2006	F0607	C57	23	0	2006-08-15	15:30:00	15:30:00	2006-08-15 15:30:00	pre	2006-08-15	1900-01-01 02:45:00	02:45:00	2006-08-15 02:45:00	o	pr
2006	F0607	C57	23	0	2006-08-15	15:30:00	15:30:00	2006-08-15 15:30:00	pre	2006-08-15	1900-01-01 03:00:00	03:00:00	2006-08-15 03:00:00	o
2006	F0607	C57	23	0	2006-08-15	15:30:00	15:30:00	2006-08-15 15:30:00	pre	2006-08-15	1900-01-01 03:15:00	03:15:00	2006-08-15 03:15:00	o		hi
2006	F0607	C57	23	0	2006-08-15	15:30:00	15:30:00	2006-08-15 15:30:00	pre	2006-08-15	1900-01-01 03:30:00	03:30:00	2006-08-15 03:30:00	o
2006	F0607	C57	23	0	2006-08-15	15:30:00	15:30:00	2006-08-15 15:30:00	pre	2006-08-15	1900-01-01 03:45:00	03:45:00	2006-08-15 03:45:00	i	si, ai
2006	F0607	C57	23	0	2006-08-15	15:30:00	15:30:00	2006-08-15 15:30:00	pre	2006-08-15	1900-01-01 04:00:00	04:00:00	2006-08-15 04:00:00	i	ai
2006	F0607	C57	23	0	2006-08-15	15:30:00	15:30:00	2006-08-15 15:30:00	pre	2006-08-15	1900-01-01 04:15:00	04:15:00	2006-08-15 04:15:00	i	si
2006	F0607	C57	23	0	2006-08-15	15:30:00	15:30:00	2006-08-15 15:30:00	pre	2006-08-15	1900-01-01 04:30:00	04:30:00	2006-08-15 04:30:00	i	si, ai
2006	F0607	C57	23	0	2006-08-15	15:30:00	15:30:00	2006-08-15 15:30:00	pre	2006-08-15	1900-01-01 04:45:00	04:45:00	2006-08-15 04:45:00	i	si
2006	F0607	C57	23	0	2006-08-15	15:30:00	15:30:00	2006-08-15 15:30:00	pre	2006-08-15	1900-01-01 05:00:00	05:00:00	2006-08-15 05:00:00	o		ee
2006	F0607	C57	23	0	2006-08-15	15:30:00	15:30:00	2006-08-15 15:30:00	pre	2006-08-15	1900-01-01 05:15:00	05:15:00	2006-08-15 05:15:00	i	ai
2006	F0607	C57	23	0	2006-08-15	15:30:00	15:30:00	2006-08-15 15:30:00	pre	2006-08-15	1900-01-01 05:30:00	05:30:00	2006-08-15 05:30:00	i	si
2006	F0607	C57	23	0	2006-08-15	15:30:00	15:30:00	2006-08-15 15:30:00	pre	2006-08-15	1900-01-01 05:45:00	05:45:00	2006-08-15 05:45:00	i	si
2006	F0607	C57	23	0	2006-08-15	15:30:00	15:30:00	2006-08-15 15:30:00	pre	2006-08-15	1900-01-01 06:00:00	06:00:00	2006-08-15 06:00:00	i	si
2006	F0607	C57	23	0	2006-08-15	15:30:00	15:30:00	2006-08-15 15:30:00	pre	2006-08-15	1900-01-01 06:15:00	06:15:00	2006-08-15 06:15:00	i	si
2006	F0607	C57	23	0	2006-08-15	15:30:00	15:30:00	2006-08-15 15:30:00	pre	2006-08-15	1900-01-01 06:30:00	06:30:00	2006-08-15 06:30:00	o		hi
2006	F0607	C57	23	0	2006-08-15	15:30:00	15:30:00	2006-08-15 15:30:00	pre	2006-08-15	1900-01-01 06:45:00	06:45:00	2006-08-15 06:45:00	i	si, ai, si
2006	F0607	C57	23	0	2006-08-15	15:30:00	15:30:00	2006-08-15 15:30:00	pre	2006-08-15	1900-01-01 07:00:00	07:00:00	2006-08-15 07:00:00	i	si
2006	F0607	C57	23	0	2006-08-15	15:30:00	15:30:00	2006-08-15 15:30:00	pre	2006-08-15	1900-01-01 07:15:00	07:15:00	2006-08-15 07:15:00	i	si
2006	F0607	C57	23	0	2006-08-15	15:30:00	15:30:00	2006-08-15 15:30:00	pre	2006-08-15	1900-01-01 07:30:00	07:30:00	2006-08-15 07:30:00	i	si
2006	F0607	C57	23	0	2006-08-15	15:30:00	15:30:00	2006-08-15 15:30:00	pre	2006-08-15	1900-01-01 07:45:00	07:45:00	2006-08-15 07:45:00	i	ai, sg
2006	F0607	C57	23	0	2006-08-15	15:30:00	15:30:00	2006-08-15 15:30:00	pre	2006-08-15	1900-01-01 08:00:00	08:00:00	2006-08-15 08:00:00	i	si
2006	F0607	C57	23	0	2006-08-15	15:30:00	15:30:00	2006-08-15 15:30:00	pre	2006-08-15	1900-01-01 08:15:00	08:15:00	2006-08-15 08:15:00	i	si, ai
2006	F0607	C57	23	0	2006-08-15	15:30:00	15:30:00	2006-08-15 15:30:00	pre	2006-08-15	1900-01-01 08:30:00	08:30:00	2006-08-15 08:30:00	i	si
2006	F0607	C57	23	0	2006-08-15	15:30:00	15:30:00	2006-08-15 15:30:00	pre	2006-08-15	1900-01-01 08:45:00	08:45:00	2006-08-15 08:45:00	i	si, ai, si
2006	F0607	C57	23	0	2006-08-15	15:30:00	15:30:00	2006-08-15 15:30:00	pre	2006-08-15	1900-01-01 09:00:00	09:00:00	2006-08-15 09:00:00	i	si
2006	F0607	C57	23	0	2006-08-15	15:30:00	15:30:00	2006-08-15 15:30:00	pre	2006-08-15	1900-01-01 09:15:00	09:15:00	2006-08-15 09:15:00	o		hi
2006	F0607	C57	23	0	2006-08-15	15:30:00	15:30:00	2006-08-15 15:30:00	pre	2006-08-15	1900-01-01 09:30:00	09:30:00	2006-08-15 09:30:00	i	ai, si
2006	F0607	C57	23	0	2006-08-15	15:30:00	15:30:00	2006-08-15 15:30:00	pre	2006-08-15	1900-01-01 09:45:00	09:45:00	2006-08-15 09:45:00	i	si, ai
2006	F0607	C57	23	0	2006-08-15	15:30:00	15:30:00	2006-08-15 15:30:00	pre	2006-08-15	1900-01-01 10:00:00	10:00:00	2006-08-15 10:00:00	o		hi
2006	F0607	C57	23	0	2006-08-15	15:30:00	15:30:00	2006-08-15 15:30:00	pre	2006-08-15	1900-01-01 10:15:00	10:15:00	2006-08-15 10:15:00	o		ee
2006	F0607	C57	23	0	2006-08-15	15:30:00	15:30:00	2006-08-15 15:30:00	pre	2006-08-15	1900-01-01 10:30:00	10:30:00	2006-08-15 10:30:00	i	si
2006	F0607	C57	23	0	2006-08-15	15:30:00	15:30:00	2006-08-15 15:30:00	pre	2006-08-15	1900-01-01 10:45:00	10:45:00	2006-08-15 10:45:00	i	si
2006	F0607	C57	23	0	2006-08-15	15:30:00	15:30:00	2006-08-15 15:30:00	pre	2006-08-15	1900-01-01 11:00:00	11:00:00	2006-08-15 11:00:00	i	si
2006	F0607	C57	23	0	2006-08-15	15:30:00	15:30:00	2006-08-15 15:30:00	pre	2006-08-15	1900-01-01 11:15:00	11:15:00	2006-08-15 11:15:00	i	si, ai
2006	F0607	C57	23	0	2006-08-15	15:30:00	15:30:00	2006-08-15 15:30:00	pre	2006-08-15	1900-01-01 11:30:00	11:30:00	2006-08-15 11:30:00	i	si, ai
2006	F0607	C57	23	0	2006-08-15	15:30:00	15:30:00	2006-08-15 15:30:00	pre	2006-08-15	1900-01-01 11:45:00	11:45:00	2006-08-15 11:45:00	i	si, ai
2006	F0607	C57	23	0	2006-08-15	15:30:00	15:30:00	2006-08-15 15:30:00	pre	2006-08-15	1900-01-01 12:00:00	12:00:00	2006-08-15 12:00:00	i	si
2006	F0607	C57	23	0	2006-08-15	15:30:00	15:30:00	2006-08-15 15:30:00	pre	2006-08-15	1900-01-01 12:15:00	12:15:00	2006-08-15 12:15:00	i	si
2006	F0607	C57	23	0	2006-08-15	15:30:00	15:30:00	2006-08-15 15:30:00	pre	2006-08-15	1900-01-01 12:30:00	12:30:00	2006-08-15 12:30:00	i	si, ai, si, ai
2006	F0607	C57	23	0	2006-08-15	15:30:00	15:30:00	2006-08-15 15:30:00	pre	2006-08-15	1900-01-01 12:45:00	12:45:00	2006-08-15 12:45:00	i	si, ai, si
2006	F0607	C57	23	0	2006-08-15	15:30:00	15:30:00	2006-08-15 15:30:00	pre	2006-08-15	1900-01-01 13:00:00	13:00:00	2006-08-15 13:00:00	i	si
2006	F0607	C57	23	0	2006-08-15	15:30:00	15:30:00	2006-08-15 15:30:00	pre	2006-08-15	1900-01-01 13:15:00	13:15:00	2006-08-15 13:15:00	i	ai
2006	F0607	C57	23	0	2006-08-15	15:30:00	15:30:00	2006-08-15 15:30:00	pre	2006-08-15	1900-01-01 13:30:00	13:30:00	2006-08-15 13:30:00	o		hi
2006	F0607	C57	23	0	2006-08-15	15:30:00	15:30:00	2006-08-15 15:30:00	pre	2006-08-15	1900-01-01 13:45:00	13:45:00	2006-08-15 13:45:00	i	si
2006	F0607	C57	23	0	2006-08-15	15:30:00	15:30:00	2006-08-15 15:30:00	pre	2006-08-15	1900-01-01 14:00:00	14:00:00	2006-08-15 14:00:00	i	si, ai, si
2006	F0607	C57	23	0	2006-08-15	15:30:00	15:30:00	2006-08-15 15:30:00	pre	2006-08-15	1900-01-01 14:15:00	14:15:00	2006-08-15 14:15:00	i	si
2006	F0607	C57	23	0	2006-08-15	15:30:00	15:30:00	2006-08-15 15:30:00	pre	2006-08-15	1900-01-01 14:30:00	14:30:00	2006-08-15 14:30:00	i	si
2006	F0607	C57	23	0	2006-08-15	15:30:00	15:30:00	2006-08-15 15:30:00	pre	2006-08-15	1900-01-01 14:45:00	14:45:00	2006-08-15 14:45:00	i	ai, si
2006	F0607	C57	23	0	2006-08-15	15:30:00	15:30:00	2006-08-15 15:30:00	pre	2006-08-15	1900-01-01 15:00:00	15:00:00	2006-08-15 15:00:00	i	si, ai
2006	F0607	C57	23	0	2006-08-15	15:30:00	15:30:00	2006-08-15 15:30:00	pre	2006-08-15	1900-01-01 15:15:00	15:15:00	2006-08-15 15:15:00	i	ai
2006	F0607	C57	23	0	2006-08-15	15:30:00	15:30:00	2006-08-15 15:30:00	birth	2006-08-15	1900-01-01 15:30:00	15:30:00	2006-08-15 15:30:00	i	ai
2006	F0607	C57	23	0	2006-08-15	15:30:00	15:30:00	2006-08-15 15:30:00	post	2006-08-15	1900-01-01 15:45:00	15:45:00	2006-08-15 15:45:00	i	ai
2006	F0607	C57	23	0	2006-08-15	15:30:00	15:30:00	2006-08-15 15:30:00	post	2006-08-15	1900-01-01 16:00:00	16:00:00	2006-08-15 16:00:00	i	ai, sg, ai
2006	F0607	C57	23	0	2006-08-15	15:30:00	15:30:00	2006-08-15 15:30:00	post	2006-08-15	1900-01-01 16:15:00	16:15:00	2006-08-15 16:15:00	i	ai, si, sg
2006	F0607	C57	23	0	2006-08-15	15:30:00	15:30:00	2006-08-15 15:30:00	post	2006-08-15	1900-01-01 16:30:00	16:30:00	2006-08-15 16:30:00	i	si
2006	F0607	C57	23	0	2006-08-15	15:30:00	15:30:00	2006-08-15 15:30:00	post	2006-08-15	1900-01-01 16:45:00	16:45:00	2006-08-15 16:45:00	i	si
2006	F0607	C57	23	0	2006-08-15	15:30:00	15:30:00	2006-08-15 15:30:00	post	2006-08-15	1900-01-01 17:00:00	17:00:00	2006-08-15 17:00:00	i	si, ai
2006	F0607	C57	23	0	2006-08-15	15:30:00	15:30:00	2006-08-15 15:30:00	post	2006-08-15	1900-01-01 17:15:00	17:15:00	2006-08-15 17:15:00	i	si, ai
2006	F0607	C57	23	0	2006-08-15	15:30:00	15:30:00	2006-08-15 15:30:00	post	2006-08-15	1900-01-01 17:30:00	17:30:00	2006-08-15 17:30:00	i	si
2006	F0607	C57	23	0	2006-08-15	15:30:00	15:30:00	2006-08-15 15:30:00	post	2006-08-15	1900-01-01 17:45:00	17:45:00	2006-08-15 17:45:00	i	ai, si
2006	F0607	C57	23	0	2006-08-15	15:30:00	15:30:00	2006-08-15 15:30:00	post	2006-08-15	1900-01-01 18:00:00	18:00:00	2006-08-15 18:00:00	i	si, ai
2006	F0607	C57	23	0	2006-08-15	15:30:00	15:30:00	2006-08-15 15:30:00	post	2006-08-15	1900-01-01 18:15:00	18:15:00	2006-08-15 18:15:00	i	ai
2006	F0607	C57	23	0	2006-08-15	15:30:00	15:30:00	2006-08-15 15:30:00	post	2006-08-15	1900-01-01 18:30:00	18:30:00	2006-08-15 18:30:00	i	si, ai
2006	F0607	C57	23	0	2006-08-15	15:30:00	15:30:00	2006-08-15 15:30:00	post	2006-08-15	1900-01-01 18:45:00	18:45:00	2006-08-15 18:45:00	i	ai, si
2006	F0607	C57	23	0	2006-08-15	15:30:00	15:30:00	2006-08-15 15:30:00	post	2006-08-15	1900-01-01 19:00:00	19:00:00	2006-08-15 19:00:00	i	ai
2006	F0607	C57	23	0	2006-08-15	15:30:00	15:30:00	2006-08-15 15:30:00	post	2006-08-15	1900-01-01 19:15:00	19:15:00	2006-08-15 19:15:00	i	ai
2006	F0607	C57	23	0	2006-08-15	15:30:00	15:30:00	2006-08-15 15:30:00	post	2006-08-15	1900-01-01 19:30:00	19:30:00	2006-08-15 19:30:00	i	ai
2006	F0607	C57	23	0	2006-08-15	15:30:00	15:30:00	2006-08-15 15:30:00	post	2006-08-15	1900-01-01 19:45:00	19:45:00	2006-08-15 19:45:00	i	si, ai
2006	F0607	C57	23	0	2006-08-15	15:30:00	15:30:00	2006-08-15 15:30:00	post	2006-08-15	1900-01-01 20:00:00	20:00:00	2006-08-15 20:00:00	i	ai
2006	F0607	C57	23	0	2006-08-15	15:30:00	15:30:00	2006-08-15 15:30:00	post	2006-08-15	1900-01-01 20:15:00	20:15:00	2006-08-15 20:15:00	i	si, ai, si
2006	F0607	C57	23	0	2006-08-15	15:30:00	15:30:00	2006-08-15 15:30:00	post	2006-08-15	1900-01-01 20:30:00	20:30:00	2006-08-15 20:30:00	i	si, ai, si
2006	F0607	C57	23	0	2006-08-15	15:30:00	15:30:00	2006-08-15 15:30:00	post	2006-08-15	1900-01-01 20:45:00	20:45:00	2006-08-15 20:45:00	i	ai, nb
2006	F0607	C57	23	0	2006-08-15	15:30:00	15:30:00	2006-08-15 15:30:00	post	2006-08-15	1900-01-01 21:00:00	21:00:00	2006-08-15 21:00:00	i	ai, si
2006	F0607	C57	23	0	2006-08-15	15:30:00	15:30:00	2006-08-15 15:30:00	post	2006-08-15	1900-01-01 21:15:00	21:15:00	2006-08-15 21:15:00	i	ai
2006	F0607	C57	23	0	2006-08-15	15:30:00	15:30:00	2006-08-15 15:30:00	post	2006-08-15	1900-01-01 21:30:00	21:30:00	2006-08-15 21:30:00	i	si, ai, pr, ai
2006	F0607	C57	23	0	2006-08-15	15:30:00	15:30:00	2006-08-15 15:30:00	post	2006-08-15	1900-01-01 21:45:00	21:45:00	2006-08-15 21:45:00	i	ai
2006	F0607	C57	23	0	2006-08-15	15:30:00	15:30:00	2006-08-15 15:30:00	post	2006-08-15	1900-01-01 22:00:00	22:00:00	2006-08-15 22:00:00	i	nu, ai
2006	F0607	C57	23	0	2006-08-15	15:30:00	15:30:00	2006-08-15 15:30:00	post	2006-08-15	1900-01-01 22:15:00	22:15:00	2006-08-15 22:15:00	i	ai
2006	F0607	C57	23	0	2006-08-15	15:30:00	15:30:00	2006-08-15 15:30:00	post	2006-08-15	1900-01-01 22:30:00	22:30:00	2006-08-15 22:30:00	i	ai, nb
2006	F0607	C57	23	0	2006-08-15	15:30:00	15:30:00	2006-08-15 15:30:00	post	2006-08-15	1900-01-01 22:45:00	22:45:00	2006-08-15 22:45:00	i	ai
2006	F0607	C57	23	0	2006-08-15	15:30:00	15:30:00	2006-08-15 15:30:00	post	2006-08-15	1900-01-01 23:00:00	23:00:00	2006-08-15 23:00:00	i	ai
2006	F0607	C57	23	0	2006-08-15	15:30:00	15:30:00	2006-08-15 15:30:00	post	2006-08-15	1900-01-01 23:15:00	23:15:00	2006-08-15 23:15:00	i	nu
2006	F0607	C57	23	0	2006-08-15	15:30:00	15:30:00	2006-08-15 15:30:00	post	2006-08-15	1900-01-01 23:30:00	23:30:00	2006-08-15 23:30:00	i	nu
2006	F0607	C57	23	0	2006-08-15	15:30:00	15:30:00	2006-08-15 15:30:00	post	2006-08-15	1900-01-01 23:45:00	23:45:00	2006-08-15 23:45:00	i	nu
2006	F0607	C57	23	0	2006-08-15	15:30:00	15:30:00	2006-08-15 15:30:00	post	2006-08-16	1900-01-02	00:00:00	2006-08-16	i	ai
2006	F0607	C57	23	0	2006-08-15	15:30:00	15:30:00	2006-08-15 15:30:00	post	2006-08-16	1900-01-02 00:15:00	00:15:00	2006-08-16 00:15:00	i	nu, ai
2006	F0607	C57	23	0	2006-08-15	15:30:00	15:30:00	2006-08-15 15:30:00	post	2006-08-16	1900-01-02 00:30:00	00:30:00	2006-08-16 00:30:00	i	ai, nu
2006	F0607	C57	23	0	2006-08-15	15:30:00	15:30:00	2006-08-15 15:30:00	post	2006-08-16	1900-01-02 00:45:00	00:45:00	2006-08-16 00:45:00	i	ai
2006	F0607	C57	23	0	2006-08-15	15:30:00	15:30:00	2006-08-15 15:30:00	post	2006-08-16	1900-01-02 01:00:00	01:00:00	2006-08-16 01:00:00	i	ai
2006	F0607	C57	23	0	2006-08-15	15:30:00	15:30:00	2006-08-15 15:30:00	post	2006-08-16	1900-01-02 01:15:00	01:15:00	2006-08-16 01:15:00	i	ai
2006	F0607	C57	23	0	2006-08-15	15:30:00	15:30:00	2006-08-15 15:30:00	post	2006-08-16	1900-01-02 01:30:00	01:30:00	2006-08-16 01:30:00	i	nu
2006	F0607	C57	23	0	2006-08-15	15:30:00	15:30:00	2006-08-15 15:30:00	post	2006-08-16	1900-01-02 01:45:00	01:45:00	2006-08-16 01:45:00	i	nu
2006	F0607	C57	23	0	2006-08-15	15:30:00	15:30:00	2006-08-15 15:30:00	post	2006-08-16	1900-01-02 02:00:00	02:00:00	2006-08-16 02:00:00	i	nu
2006	F0607	C57	23	0	2006-08-15	15:30:00	15:30:00	2006-08-15 15:30:00	post	2006-08-16	1900-01-02 02:15:00	02:15:00	2006-08-16 02:15:00	i	ai
2006	F0607	C57	23	0	2006-08-15	15:30:00	15:30:00	2006-08-15 15:30:00	post	2006-08-16	1900-01-02 02:30:00	02:30:00	2006-08-16 02:30:00	i	ai
2006	F0607	C57	23	0	2006-08-15	15:30:00	15:30:00	2006-08-15 15:30:00	post	2006-08-16	1900-01-02 02:45:00	02:45:00	2006-08-16 02:45:00	i	nu
2006	F0607	C57	23	0	2006-08-15	15:30:00	15:30:00	2006-08-15 15:30:00	post	2006-08-16	1900-01-02 03:00:00	03:00:00	2006-08-16 03:00:00	i	ai, is
2006	F0607	C57	23	0	2006-08-15	15:30:00	15:30:00	2006-08-15 15:30:00	post	2006-08-16	1900-01-02 03:15:00	03:15:00	2006-08-16 03:15:00	i	ai
2006	F0607	C57	23	0	2006-08-15	15:30:00	15:30:00	2006-08-15 15:30:00	post	2006-08-16	1900-01-02 03:30:00	03:30:00	2006-08-16 03:30:00	i	ai
2006	F0607	C57	23	0	2006-08-15	15:30:00	15:30:00	2006-08-15 15:30:00	post	2006-08-16	1900-01-02 03:45:00	03:45:00	2006-08-16 03:45:00	i	nu
2006	F0607	C57	23	0	2006-08-15	15:30:00	15:30:00	2006-08-15 15:30:00	post	2006-08-16	1900-01-02 04:00:00	04:00:00	2006-08-16 04:00:00	i	nu
2006	F0607	C57	23	0	2006-08-15	15:30:00	15:30:00	2006-08-15 15:30:00	post	2006-08-16	1900-01-02 04:15:00	04:15:00	2006-08-16 04:15:00	i	nu, ai
2006	F0607	C57	23	0	2006-08-15	15:30:00	15:30:00	2006-08-15 15:30:00	post	2006-08-16	1900-01-02 04:30:00	04:30:00	2006-08-16 04:30:00	i	nu, ai
2006	F0607	C57	23	0	2006-08-15	15:30:00	15:30:00	2006-08-15 15:30:00	post	2006-08-16	1900-01-02 04:45:00	04:45:00	2006-08-16 04:45:00	i	nu
2006	F0607	C57	23	0	2006-08-15	15:30:00	15:30:00	2006-08-15 15:30:00	post	2006-08-16	1900-01-02 05:00:00	05:00:00	2006-08-16 05:00:00	i	ai
2006	F0607	C57	23	0	2006-08-15	15:30:00	15:30:00	2006-08-15 15:30:00	post	2006-08-16	1900-01-02 05:15:00	05:15:00	2006-08-16 05:15:00	i	ai, nu, ai
2006	F0607	C57	23	0	2006-08-15	15:30:00	15:30:00	2006-08-15 15:30:00	post	2006-08-16	1900-01-02 05:30:00	05:30:00	2006-08-16 05:30:00	i	ai
2006	F0607	C57	23	0	2006-08-15	15:30:00	15:30:00	2006-08-15 15:30:00	post	2006-08-16	1900-01-02 05:45:00	05:45:00	2006-08-16 05:45:00	i	nu, ai
2006	F0607	C57	23	0	2006-08-15	15:30:00	15:30:00	2006-08-15 15:30:00	post	2006-08-16	1900-01-02 06:00:00	06:00:00	2006-08-16 06:00:00	i	ai
2006	F0607	C57	23	0	2006-08-15	15:30:00	15:30:00	2006-08-15 15:30:00	post	2006-08-16	1900-01-02 06:15:00	06:15:00	2006-08-16 06:15:00	i	ai
2006	F0607	C57	23	0	2006-08-15	15:30:00	15:30:00	2006-08-15 15:30:00	post	2006-08-16	1900-01-02 06:30:00	06:30:00	2006-08-16 06:30:00	i	ai, nu
2006	F0607	C57	23	0	2006-08-15	15:30:00	15:30:00	2006-08-15 15:30:00	post	2006-08-16	1900-01-02 06:45:00	06:45:00	2006-08-16 06:45:00	i	nu, ai
2006	F0607	C57	23	0	2006-08-15	15:30:00	15:30:00	2006-08-15 15:30:00	post	2006-08-16	1900-01-02 07:00:00	07:00:00	2006-08-16 07:00:00	i	nu, ai
2006	F0607	C57	23	0	2006-08-15	15:30:00	15:30:00	2006-08-15 15:30:00	post	2006-08-16	1900-01-02 07:15:00	07:15:00	2006-08-16 07:15:00	i	nu
2006	F0607	C57	23	0	2006-08-15	15:30:00	15:30:00	2006-08-15 15:30:00	post	2006-08-16	1900-01-02 07:30:00	07:30:00	2006-08-16 07:30:00	i	ai
2006	F0607	C57	23	0	2006-08-15	15:30:00	15:30:00	2006-08-15 15:30:00	post	2006-08-16	1900-01-02 07:45:00	07:45:00	2006-08-16 07:45:00	i, o	nb
2006	F0607	C57	23	0	2006-08-15	15:30:00	15:30:00	2006-08-15 15:30:00	post	2006-08-16	1900-01-02 08:00:00	08:00:00	2006-08-16 08:00:00	i	nu
2006	F0607	C57	23	0	2006-08-15	15:30:00	15:30:00	2006-08-15 15:30:00	post	2006-08-16	1900-01-02 08:15:00	08:15:00	2006-08-16 08:15:00	i	nu, ai
2006	F0607	C57	23	0	2006-08-15	15:30:00	15:30:00	2006-08-15 15:30:00	post	2006-08-16	1900-01-02 08:30:00	08:30:00	2006-08-16 08:30:00	i	nu, ai
2006	F0607	C57	23	0	2006-08-15	15:30:00	15:30:00	2006-08-15 15:30:00	post	2006-08-16	1900-01-02 08:45:00	08:45:00	2006-08-16 08:45:00	i	nu, ai
2006	F0607	C57	23	0	2006-08-15	15:30:00	15:30:00	2006-08-15 15:30:00	post	2006-08-16	1900-01-02 09:00:00	09:00:00	2006-08-16 09:00:00	i	ai, nu
2006	F0607	C57	23	0	2006-08-15	15:30:00	15:30:00	2006-08-15 15:30:00	post	2006-08-16	1900-01-02 09:15:00	09:15:00	2006-08-16 09:15:00	i	nu
2006	F0607	C57	23	0	2006-08-15	15:30:00	15:30:00	2006-08-15 15:30:00	post	2006-08-16	1900-01-02 09:30:00	09:30:00	2006-08-16 09:30:00	i	nu
2006	F0607	C57	23	0	2006-08-15	15:30:00	15:30:00	2006-08-15 15:30:00	post	2006-08-16	1900-01-02 09:45:00	09:45:00	2006-08-16 09:45:00	i	ai
2006	F0607	C57	23	0	2006-08-15	15:30:00	15:30:00	2006-08-15 15:30:00	post	2006-08-16	1900-01-02 10:00:00	10:00:00	2006-08-16 10:00:00	i	nu, ai
2006	F0607	C57	23	0	2006-08-15	15:30:00	15:30:00	2006-08-15 15:30:00	post	2006-08-16	1900-01-02 10:15:00	10:15:00	2006-08-16 10:15:00	i	nu
2006	F0607	C57	23	0	2006-08-15	15:30:00	15:30:00	2006-08-15 15:30:00	post	2006-08-16	1900-01-02 10:30:00	10:30:00	2006-08-16 10:30:00	i	si
2006	F0607	C57	23	0	2006-08-15	15:30:00	15:30:00	2006-08-15 15:30:00	post	2006-08-16	1900-01-02 10:45:00	10:45:00	2006-08-16 10:45:00	i	si, ai
2006	F0607	C57	23	0	2006-08-15	15:30:00	15:30:00	2006-08-15 15:30:00	post	2006-08-16	1900-01-02 11:00:00	11:00:00	2006-08-16 11:00:00	i	ai
2006	F0607	C57	23	0	2006-08-15	15:30:00	15:30:00	2006-08-15 15:30:00	post	2006-08-16	1900-01-02 11:15:00	11:15:00	2006-08-16 11:15:00	i	ai, nu
2006	F0607	C57	23	0	2006-08-15	15:30:00	15:30:00	2006-08-15 15:30:00	post	2006-08-16	1900-01-02 11:30:00	11:30:00	2006-08-16 11:30:00	i	ai, is
2006	F0607	C57	23	0	2006-08-15	15:30:00	15:30:00	2006-08-15 15:30:00	post	2006-08-16	1900-01-02 11:45:00	11:45:00	2006-08-16 11:45:00	i	nu, ai, is
2006	F0607	C57	23	0	2006-08-15	15:30:00	15:30:00	2006-08-15 15:30:00	post	2006-08-16	1900-01-02 12:00:00	12:00:00	2006-08-16 12:00:00	i	ai, is
2006	F0607	C57	23	0	2006-08-15	15:30:00	15:30:00	2006-08-15 15:30:00	post	2006-08-16	1900-01-02 12:15:00	12:15:00	2006-08-16 12:15:00	i	ai, is
2006	F0607	C57	23	0	2006-08-15	15:30:00	15:30:00	2006-08-15 15:30:00	post	2006-08-16	1900-01-02 12:30:00	12:30:00	2006-08-16 12:30:00	i	nu, ai, is
2006	F0607	C57	23	0	2006-08-15	15:30:00	15:30:00	2006-08-15 15:30:00	post	2006-08-16	1900-01-02 12:45:00	12:45:00	2006-08-16 12:45:00	i	nu, ai, is
2006	F0607	C57	23	0	2006-08-15	15:30:00	15:30:00	2006-08-15 15:30:00	post	2006-08-16	1900-01-02 13:00:00	13:00:00	2006-08-16 13:00:00	i	nu, ai, nu
2006	F0607	C57	23	0	2006-08-15	15:30:00	15:30:00	2006-08-15 15:30:00	post	2006-08-16	1900-01-02 13:15:00	13:15:00	2006-08-16 13:15:00	i	ai, nu
2006	F0607	C57	23	0	2006-08-15	15:30:00	15:30:00	2006-08-15 15:30:00	post	2006-08-16	1900-01-02 13:30:00	13:30:00	2006-08-16 13:30:00	i	nu
2006	F0607	C57	23	0	2006-08-15	15:30:00	15:30:00	2006-08-15 15:30:00	post	2006-08-16	1900-01-02 13:45:00	13:45:00	2006-08-16 13:45:00	i, o, i	ai
2006	F0607	C57	23	0	2006-08-15	15:30:00	15:30:00	2006-08-15 15:30:00	post	2006-08-16	1900-01-02 14:00:00	14:00:00	2006-08-16 14:00:00	i	nu
2006	F0607	C57	23	0	2006-08-15	15:30:00	15:30:00	2006-08-15 15:30:00	post	2006-08-16	1900-01-02 14:15:00	14:15:00	2006-08-16 14:15:00	i	si
2006	F0607	C57	23	0	2006-08-15	15:30:00	15:30:00	2006-08-15 15:30:00	post	2006-08-16	1900-01-02 14:30:00	14:30:00	2006-08-16 14:30:00	i	nu
2006	F0607	C57	23	0	2006-08-15	15:30:00	15:30:00	2006-08-15 15:30:00	post	2006-08-16	1900-01-02 14:45:00	14:45:00	2006-08-16 14:45:00	i	nu
2006	F0607	C57	23	0	2006-08-15	15:30:00	15:30:00	2006-08-15 15:30:00	post	2006-08-16	1900-01-02 15:00:00	15:00:00	2006-08-16 15:00:00	i	ai, nu
2006	F0607	C57	23	0	2006-08-15	15:30:00	15:30:00	2006-08-15 15:30:00	post	2006-08-16	1900-01-02 15:15:00	15:15:00	2006-08-16 15:15:00	i	nu
2005	F05	C57	F4B	1	2005-07-23	08:04:00	08:04:00	2005-07-23 08:04:00	pre	2005-07-22	08:05:00	08:05:00	2005-07-22 08:05:00	i	si
2005	F05	C57	F4B	1	2005-07-23	08:04:00	08:04:00	2005-07-23 08:04:00	pre	2005-07-22	08:20:00	08:20:00	2005-07-22 08:20:00	i	si
2005	F05	C57	F4B	1	2005-07-23	08:04:00	08:04:00	2005-07-23 08:04:00	pre	2005-07-22	08:35:00	08:35:00	2005-07-22 08:35:00	i	si
2005	F05	C57	F4B	1	2005-07-23	08:04:00	08:04:00	2005-07-23 08:04:00	pre	2005-07-22	08:50:00	08:50:00	2005-07-22 08:50:00	i	si
2005	F05	C57	F4B	1	2005-07-23	08:04:00	08:04:00	2005-07-23 08:04:00	pre	2005-07-22	09:05:00	09:05:00	2005-07-22 09:05:00	i	si
2005	F05	C57	F4B	1	2005-07-23	08:04:00	08:04:00	2005-07-23 08:04:00	pre	2005-07-22	09:20:00	09:20:00	2005-07-22 09:20:00	i	ai, si
2005	F05	C57	F4B	1	2005-07-23	08:04:00	08:04:00	2005-07-23 08:04:00	pre	2005-07-22	09:35:00	09:35:00	2005-07-22 09:35:00	i	ai
2005	F05	C57	F4B	1	2005-07-23	08:04:00	08:04:00	2005-07-23 08:04:00	pre	2005-07-22	09:50:00	09:50:00	2005-07-22 09:50:00	i	si
2005	F05	C57	F4B	1	2005-07-23	08:04:00	08:04:00	2005-07-23 08:04:00	pre	2005-07-22	10:05:00	10:05:00	2005-07-22 10:05:00	i	si
2005	F05	C57	F4B	1	2005-07-23	08:04:00	08:04:00	2005-07-23 08:04:00	pre	2005-07-22	10:20:00	10:20:00	2005-07-22 10:20:00	i	si
2005	F05	C57	F4B	1	2005-07-23	08:04:00	08:04:00	2005-07-23 08:04:00	pre	2005-07-22	10:35:00	10:35:00	2005-07-22 10:35:00	i	si, ai
2005	F05	C57	F4B	1	2005-07-23	08:04:00	08:04:00	2005-07-23 08:04:00	pre	2005-07-22	10:50:00	10:50:00	2005-07-22 10:50:00	i	si
2005	F05	C57	F4B	1	2005-07-23	08:04:00	08:04:00	2005-07-23 08:04:00	pre	2005-07-22	11:05:00	11:05:00	2005-07-22 11:05:00	i	si
2005	F05	C57	F4B	1	2005-07-23	08:04:00	08:04:00	2005-07-23 08:04:00	pre	2005-07-22	11:20:00	11:20:00	2005-07-22 11:20:00	i	si
2005	F05	C57	F4B	1	2005-07-23	08:04:00	08:04:00	2005-07-23 08:04:00	pre	2005-07-22	11:35:00	11:35:00	2005-07-22 11:35:00	i	si
2005	F05	C57	F4B	1	2005-07-23	08:04:00	08:04:00	2005-07-23 08:04:00	pre	2005-07-22	11:50:00	11:50:00	2005-07-22 11:50:00	i	si
2005	F05	C57	F4B	1	2005-07-23	08:04:00	08:04:00	2005-07-23 08:04:00	pre	2005-07-22	12:05:00	12:05:00	2005-07-22 12:05:00	i	si
2005	F05	C57	F4B	1	2005-07-23	08:04:00	08:04:00	2005-07-23 08:04:00	pre	2005-07-22	12:20:00	12:20:00	2005-07-22 12:20:00	i	si
2005	F05	C57	F4B	1	2005-07-23	08:04:00	08:04:00	2005-07-23 08:04:00	pre	2005-07-22	12:35:00	12:35:00	2005-07-22 12:35:00	i	si
2005	F05	C57	F4B	1	2005-07-23	08:04:00	08:04:00	2005-07-23 08:04:00	pre	2005-07-22	12:50:00	12:50:00	2005-07-22 12:50:00	i	si
2005	F05	C57	F4B	1	2005-07-23	08:04:00	08:04:00	2005-07-23 08:04:00	pre	2005-07-22	13:05:00	13:05:00	2005-07-22 13:05:00	o		ee
2005	F05	C57	F4B	1	2005-07-23	08:04:00	08:04:00	2005-07-23 08:04:00	pre	2005-07-22	13:20:00	13:20:00	2005-07-22 13:20:00	o
2005	F05	C57	F4B	1	2005-07-23	08:04:00	08:04:00	2005-07-23 08:04:00	pre	2005-07-22	13:35:00	13:35:00	2005-07-22 13:35:00	i	ai
2005	F05	C57	F4B	1	2005-07-23	08:04:00	08:04:00	2005-07-23 08:04:00	pre	2005-07-22	13:50:00	13:50:00	2005-07-22 13:50:00	i	ai
2005	F05	C57	F4B	1	2005-07-23	08:04:00	08:04:00	2005-07-23 08:04:00	pre	2005-07-22	14:05:00	14:05:00	2005-07-22 14:05:00	i	ai
2005	F05	C57	F4B	1	2005-07-23	08:04:00	08:04:00	2005-07-23 08:04:00	pre	2005-07-22	14:20:00	14:20:00	2005-07-22 14:20:00	i	si
2005	F05	C57	F4B	1	2005-07-23	08:04:00	08:04:00	2005-07-23 08:04:00	pre	2005-07-22	14:35:00	14:35:00	2005-07-22 14:35:00	i	si
2005	F05	C57	F4B	1	2005-07-23	08:04:00	08:04:00	2005-07-23 08:04:00	pre	2005-07-22	14:50:00	14:50:00	2005-07-22 14:50:00	i	si
2005	F05	C57	F4B	1	2005-07-23	08:04:00	08:04:00	2005-07-23 08:04:00	pre	2005-07-22	15:05:00	15:05:00	2005-07-22 15:05:00	i	si
2005	F05	C57	F4B	1	2005-07-23	08:04:00	08:04:00	2005-07-23 08:04:00	pre	2005-07-22	15:20:00	15:20:00	2005-07-22 15:20:00	i	si
2005	F05	C57	F4B	1	2005-07-23	08:04:00	08:04:00	2005-07-23 08:04:00	pre	2005-07-22	15:35:00	15:35:00	2005-07-22 15:35:00	i	si
2005	F05	C57	F4B	1	2005-07-23	08:04:00	08:04:00	2005-07-23 08:04:00	pre	2005-07-22	15:50:00	15:50:00	2005-07-22 15:50:00	i	ai, si
2005	F05	C57	F4B	1	2005-07-23	08:04:00	08:04:00	2005-07-23 08:04:00	pre	2005-07-22	16:05:00	16:05:00	2005-07-22 16:05:00	i	ai, si, ai
2005	F05	C57	F4B	1	2005-07-23	08:04:00	08:04:00	2005-07-23 08:04:00	pre	2005-07-22	16:20:00	16:20:00	2005-07-22 16:20:00	o		ee
2005	F05	C57	F4B	1	2005-07-23	08:04:00	08:04:00	2005-07-23 08:04:00	pre	2005-07-22	16:35:00	16:35:00	2005-07-22 16:35:00	i	si, ai, si
2005	F05	C57	F4B	1	2005-07-23	08:04:00	08:04:00	2005-07-23 08:04:00	pre	2005-07-22	16:50:00	16:50:00	2005-07-22 16:50:00	i	si
2005	F05	C57	F4B	1	2005-07-23	08:04:00	08:04:00	2005-07-23 08:04:00	pre	2005-07-22	17:05:00	17:05:00	2005-07-22 17:05:00	i	si, ai
2005	F05	C57	F4B	1	2005-07-23	08:04:00	08:04:00	2005-07-23 08:04:00	pre	2005-07-22	17:20:00	17:20:00	2005-07-22 17:20:00	i	ai
2005	F05	C57	F4B	1	2005-07-23	08:04:00	08:04:00	2005-07-23 08:04:00	pre	2005-07-22	17:35:00	17:35:00	2005-07-22 17:35:00	o		ee
2005	F05	C57	F4B	1	2005-07-23	08:04:00	08:04:00	2005-07-23 08:04:00	pre	2005-07-22	17:50:00	17:50:00	2005-07-22 17:50:00	o		hi
2005	F05	C57	F4B	1	2005-07-23	08:04:00	08:04:00	2005-07-23 08:04:00	pre	2005-07-22	18:05:00	18:05:00	2005-07-22 18:05:00	o
2005	F05	C57	F4B	1	2005-07-23	08:04:00	08:04:00	2005-07-23 08:04:00	pre	2005-07-22	18:20:00	18:20:00	2005-07-22 18:20:00	o
2005	F05	C57	F4B	1	2005-07-23	08:04:00	08:04:00	2005-07-23 08:04:00	pre	2005-07-22	18:35:00	18:35:00	2005-07-22 18:35:00	i	nb
2005	F05	C57	F4B	1	2005-07-23	08:04:00	08:04:00	2005-07-23 08:04:00	pre	2005-07-22	18:50:00	18:50:00	2005-07-22 18:50:00	i	ai
2005	F05	C57	F4B	1	2005-07-23	08:04:00	08:04:00	2005-07-23 08:04:00	pre	2005-07-22	19:05:00	19:05:00	2005-07-22 19:05:00	i	ai
2005	F05	C57	F4B	1	2005-07-23	08:04:00	08:04:00	2005-07-23 08:04:00	pre	2005-07-22	19:20:00	19:20:00	2005-07-22 19:20:00	i	ai
2005	F05	C57	F4B	1	2005-07-23	08:04:00	08:04:00	2005-07-23 08:04:00	pre	2005-07-22	19:35:00	19:35:00	2005-07-22 19:35:00	o
2005	F05	C57	F4B	1	2005-07-23	08:04:00	08:04:00	2005-07-23 08:04:00	pre	2005-07-22	19:50:00	19:50:00	2005-07-22 19:50:00	o		hi
2005	F05	C57	F4B	1	2005-07-23	08:04:00	08:04:00	2005-07-23 08:04:00	pre	2005-07-22	20:05:00	20:05:00	2005-07-22 20:05:00	i	ai
2005	F05	C57	F4B	1	2005-07-23	08:04:00	08:04:00	2005-07-23 08:04:00	pre	2005-07-22	20:20:00	20:20:00	2005-07-22 20:20:00	i	si
2005	F05	C57	F4B	1	2005-07-23	08:04:00	08:04:00	2005-07-23 08:04:00	pre	2005-07-22	20:35:00	20:35:00	2005-07-22 20:35:00	i	si
2005	F05	C57	F4B	1	2005-07-23	08:04:00	08:04:00	2005-07-23 08:04:00	pre	2005-07-22	20:50:00	20:50:00	2005-07-22 20:50:00	i	ai, si, ai
2005	F05	C57	F4B	1	2005-07-23	08:04:00	08:04:00	2005-07-23 08:04:00	pre	2005-07-22	21:05:00	21:05:00	2005-07-22 21:05:00	o		di
2005	F05	C57	F4B	1	2005-07-23	08:04:00	08:04:00	2005-07-23 08:04:00	pre	2005-07-22	21:20:00	21:20:00	2005-07-22 21:20:00	i	ai
2005	F05	C57	F4B	1	2005-07-23	08:04:00	08:04:00	2005-07-23 08:04:00	pre	2005-07-22	21:35:00	21:35:00	2005-07-22 21:35:00	o		di
2005	F05	C57	F4B	1	2005-07-23	08:04:00	08:04:00	2005-07-23 08:04:00	pre	2005-07-22	21:50:00	21:50:00	2005-07-22 21:50:00	o		di
2005	F05	C57	F4B	1	2005-07-23	08:04:00	08:04:00	2005-07-23 08:04:00	pre	2005-07-22	22:05:00	22:05:00	2005-07-22 22:05:00	i, o, i, o
2005	F05	C57	F4B	1	2005-07-23	08:04:00	08:04:00	2005-07-23 08:04:00	pre	2005-07-22	22:20:00	22:20:00	2005-07-22 22:20:00	o, i, o
2005	F05	C57	F4B	1	2005-07-23	08:04:00	08:04:00	2005-07-23 08:04:00	pre	2005-07-22	22:35:00	22:35:00	2005-07-22 22:35:00	o, i	ai
2005	F05	C57	F4B	1	2005-07-23	08:04:00	08:04:00	2005-07-23 08:04:00	pre	2005-07-22	22:50:00	22:50:00	2005-07-22 22:50:00	o
2005	F05	C57	F4B	1	2005-07-23	08:04:00	08:04:00	2005-07-23 08:04:00	pre	2005-07-22	23:05:00	23:05:00	2005-07-22 23:05:00	i	ai, si
2005	F05	C57	F4B	1	2005-07-23	08:04:00	08:04:00	2005-07-23 08:04:00	pre	2005-07-22	23:20:00	23:20:00	2005-07-22 23:20:00	i	si
2005	F05	C57	F4B	1	2005-07-23	08:04:00	08:04:00	2005-07-23 08:04:00	pre	2005-07-22	23:35:00	23:35:00	2005-07-22 23:35:00	i	si
2005	F05	C57	F4B	1	2005-07-23	08:04:00	08:04:00	2005-07-23 08:04:00	pre	2005-07-22	23:50:00	23:50:00	2005-07-22 23:50:00	i	si
2005	F05	C57	F4B	1	2005-07-23	08:04:00	08:04:00	2005-07-23 08:04:00	pre	2005-07-23	1900-01-01 00:05:00	00:05:00	2005-07-23 00:05:00	i	si
2005	F05	C57	F4B	1	2005-07-23	08:04:00	08:04:00	2005-07-23 08:04:00	pre	2005-07-23	1900-01-01 00:20:00	00:20:00	2005-07-23 00:20:00	i	si
2005	F05	C57	F4B	1	2005-07-23	08:04:00	08:04:00	2005-07-23 08:04:00	pre	2005-07-23	1900-01-01 00:35:00	00:35:00	2005-07-23 00:35:00	i	si
2005	F05	C57	F4B	1	2005-07-23	08:04:00	08:04:00	2005-07-23 08:04:00	pre	2005-07-23	1900-01-01 00:50:00	00:50:00	2005-07-23 00:50:00	i	si
2005	F05	C57	F4B	1	2005-07-23	08:04:00	08:04:00	2005-07-23 08:04:00	pre	2005-07-23	1900-01-01 01:05:00	01:05:00	2005-07-23 01:05:00	i	si
2005	F05	C57	F4B	1	2005-07-23	08:04:00	08:04:00	2005-07-23 08:04:00	pre	2005-07-23	1900-01-01 01:20:00	01:20:00	2005-07-23 01:20:00	i	si
2005	F05	C57	F4B	1	2005-07-23	08:04:00	08:04:00	2005-07-23 08:04:00	pre	2005-07-23	1900-01-01 01:35:00	01:35:00	2005-07-23 01:35:00	o		hi
2005	F05	C57	F4B	1	2005-07-23	08:04:00	08:04:00	2005-07-23 08:04:00	pre	2005-07-23	1900-01-01 01:50:00	01:50:00	2005-07-23 01:50:00	o		hi
2005	F05	C57	F4B	1	2005-07-23	08:04:00	08:04:00	2005-07-23 08:04:00	pre	2005-07-23	1900-01-01 02:05:00	02:05:00	2005-07-23 02:05:00	i, o	ai
2005	F05	C57	F4B	1	2005-07-23	08:04:00	08:04:00	2005-07-23 08:04:00	pre	2005-07-23	1900-01-01 02:20:00	02:20:00	2005-07-23 02:20:00	i	ai
2005	F05	C57	F4B	1	2005-07-23	08:04:00	08:04:00	2005-07-23 08:04:00	pre	2005-07-23	1900-01-01 02:35:00	02:35:00	2005-07-23 02:35:00	i	si
2005	F05	C57	F4B	1	2005-07-23	08:04:00	08:04:00	2005-07-23 08:04:00	pre	2005-07-23	1900-01-01 02:50:00	02:50:00	2005-07-23 02:50:00	i	si
2005	F05	C57	F4B	1	2005-07-23	08:04:00	08:04:00	2005-07-23 08:04:00	pre	2005-07-23	1900-01-01 03:05:00	03:05:00	2005-07-23 03:05:00	i	si
2005	F05	C57	F4B	1	2005-07-23	08:04:00	08:04:00	2005-07-23 08:04:00	pre	2005-07-23	1900-01-01 03:20:00	03:20:00	2005-07-23 03:20:00	i	ai
2005	F05	C57	F4B	1	2005-07-23	08:04:00	08:04:00	2005-07-23 08:04:00	pre	2005-07-23	1900-01-01 03:35:00	03:35:00	2005-07-23 03:35:00	i	si
2005	F05	C57	F4B	1	2005-07-23	08:04:00	08:04:00	2005-07-23 08:04:00	pre	2005-07-23	1900-01-01 03:50:00	03:50:00	2005-07-23 03:50:00	i	si
2005	F05	C57	F4B	1	2005-07-23	08:04:00	08:04:00	2005-07-23 08:04:00	pre	2005-07-23	1900-01-01 04:05:00	04:05:00	2005-07-23 04:05:00	i	si
2005	F05	C57	F4B	1	2005-07-23	08:04:00	08:04:00	2005-07-23 08:04:00	pre	2005-07-23	1900-01-01 04:20:00	04:20:00	2005-07-23 04:20:00	i	ai
2005	F05	C57	F4B	1	2005-07-23	08:04:00	08:04:00	2005-07-23 08:04:00	pre	2005-07-23	1900-01-01 04:35:00	04:35:00	2005-07-23 04:35:00	i	ai
2005	F05	C57	F4B	1	2005-07-23	08:04:00	08:04:00	2005-07-23 08:04:00	pre	2005-07-23	1900-01-01 04:50:00	04:50:00	2005-07-23 04:50:00	o
2005	F05	C57	F4B	1	2005-07-23	08:04:00	08:04:00	2005-07-23 08:04:00	pre	2005-07-23	1900-01-01 05:05:00	05:05:00	2005-07-23 05:05:00	i	ai
2005	F05	C57	F4B	1	2005-07-23	08:04:00	08:04:00	2005-07-23 08:04:00	pre	2005-07-23	1900-01-01 05:20:00	05:20:00	2005-07-23 05:20:00	i	si
2005	F05	C57	F4B	1	2005-07-23	08:04:00	08:04:00	2005-07-23 08:04:00	pre	2005-07-23	1900-01-01 05:35:00	05:35:00	2005-07-23 05:35:00	i	si
2005	F05	C57	F4B	1	2005-07-23	08:04:00	08:04:00	2005-07-23 08:04:00	pre	2005-07-23	1900-01-01 05:50:00	05:50:00	2005-07-23 05:50:00	i	ai
2005	F05	C57	F4B	1	2005-07-23	08:04:00	08:04:00	2005-07-23 08:04:00	pre	2005-07-23	1900-01-01 06:05:00	06:05:00	2005-07-23 06:05:00	i	si
2005	F05	C57	F4B	1	2005-07-23	08:04:00	08:04:00	2005-07-23 08:04:00	pre	2005-07-23	1900-01-01 06:20:00	06:20:00	2005-07-23 06:20:00	i	si
2005	F05	C57	F4B	1	2005-07-23	08:04:00	08:04:00	2005-07-23 08:04:00	pre	2005-07-23	1900-01-01 06:35:00	06:35:00	2005-07-23 06:35:00	i	si
2005	F05	C57	F4B	1	2005-07-23	08:04:00	08:04:00	2005-07-23 08:04:00	pre	2005-07-23	1900-01-01 06:50:00	06:50:00	2005-07-23 06:50:00	i	si
2005	F05	C57	F4B	1	2005-07-23	08:04:00	08:04:00	2005-07-23 08:04:00	pre	2005-07-23	1900-01-01 07:05:00	07:05:00	2005-07-23 07:05:00	i	si
2005	F05	C57	F4B	1	2005-07-23	08:04:00	08:04:00	2005-07-23 08:04:00	pre	2005-07-23	1900-01-01 07:20:00	07:20:00	2005-07-23 07:20:00	i	si
2005	F05	C57	F4B	1	2005-07-23	08:04:00	08:04:00	2005-07-23 08:04:00	pre	2005-07-23	1900-01-01 07:35:00	07:35:00	2005-07-23 07:35:00	i	si
2005	F05	C57	F4B	1	2005-07-23	08:04:00	08:04:00	2005-07-23 08:04:00	pre	2005-07-23	1900-01-01 07:50:00	07:50:00	2005-07-23 07:50:00	i	si, ai
2005	F05	C57	F4B	1	2005-07-23	08:04:00	08:04:00	2005-07-23 08:04:00	birth	2005-07-23	1900-01-01 08:05:00	08:05:00	2005-07-23 08:05:00	i	si, ai
2005	F05	C57	F4B	1	2005-07-23	08:04:00	08:04:00	2005-07-23 08:04:00	post	2005-07-23	1900-01-01 08:20:00	08:20:00	2005-07-23 08:20:00	i	si, ai
2005	F05	C57	F4B	1	2005-07-23	08:04:00	08:04:00	2005-07-23 08:04:00	post	2005-07-23	1900-01-01 08:35:00	08:35:00	2005-07-23 08:35:00	i	ai, si, ai
2005	F05	C57	F4B	1	2005-07-23	08:04:00	08:04:00	2005-07-23 08:04:00	post	2005-07-23	1900-01-01 08:50:00	08:50:00	2005-07-23 08:50:00	i	ai
2005	F05	C57	F4B	1	2005-07-23	08:04:00	08:04:00	2005-07-23 08:04:00	post	2005-07-23	1900-01-01 09:05:00	09:05:00	2005-07-23 09:05:00	i	si, ai
2005	F05	C57	F4B	1	2005-07-23	08:04:00	08:04:00	2005-07-23 08:04:00	post	2005-07-23	1900-01-01 09:20:00	09:20:00	2005-07-23 09:20:00	i	si, ai, si
2005	F05	C57	F4B	1	2005-07-23	08:04:00	08:04:00	2005-07-23 08:04:00	post	2005-07-23	1900-01-01 09:35:00	09:35:00	2005-07-23 09:35:00	i	si, ai
2005	F05	C57	F4B	1	2005-07-23	08:04:00	08:04:00	2005-07-23 08:04:00	post	2005-07-23	1900-01-01 09:50:00	09:50:00	2005-07-23 09:50:00	i	si, ai
2005	F05	C57	F4B	1	2005-07-23	08:04:00	08:04:00	2005-07-23 08:04:00	post	2005-07-23	1900-01-01 10:05:00	10:05:00	2005-07-23 10:05:00	i	si, ai
2005	F05	C57	F4B	1	2005-07-23	08:04:00	08:04:00	2005-07-23 08:04:00	post	2005-07-23	1900-01-01 10:20:00	10:20:00	2005-07-23 10:20:00	i	ai, si
2005	F05	C57	F4B	1	2005-07-23	08:04:00	08:04:00	2005-07-23 08:04:00	post	2005-07-23	1900-01-01 10:35:00	10:35:00	2005-07-23 10:35:00	i	ai, si
2005	F05	C57	F4B	1	2005-07-23	08:04:00	08:04:00	2005-07-23 08:04:00	post	2005-07-23	1900-01-01 10:50:00	10:50:00	2005-07-23 10:50:00	i	ai, si, ai
2005	F05	C57	F4B	1	2005-07-23	08:04:00	08:04:00	2005-07-23 08:04:00	post	2005-07-23	1900-01-01 11:05:00	11:05:00	2005-07-23 11:05:00	i	ai
2005	F05	C57	F4B	1	2005-07-23	08:04:00	08:04:00	2005-07-23 08:04:00	post	2005-07-23	1900-01-01 11:20:00	11:20:00	2005-07-23 11:20:00	i	si, ai, si
2005	F05	C57	F4B	1	2005-07-23	08:04:00	08:04:00	2005-07-23 08:04:00	post	2005-07-23	1900-01-01 11:35:00	11:35:00	2005-07-23 11:35:00	i	si
2005	F05	C57	F4B	1	2005-07-23	08:04:00	08:04:00	2005-07-23 08:04:00	post	2005-07-23	1900-01-01 11:50:00	11:50:00	2005-07-23 11:50:00	i	ai, si, ai
2005	F05	C57	F4B	1	2005-07-23	08:04:00	08:04:00	2005-07-23 08:04:00	post	2005-07-23	1900-01-01 12:05:00	12:05:00	2005-07-23 12:05:00	i	si
2005	F05	C57	F4B	1	2005-07-23	08:04:00	08:04:00	2005-07-23 08:04:00	post	2005-07-23	1900-01-01 12:20:00	12:20:00	2005-07-23 12:20:00	i	si
2005	F05	C57	F4B	1	2005-07-23	08:04:00	08:04:00	2005-07-23 08:04:00	post	2005-07-23	1900-01-01 12:35:00	12:35:00	2005-07-23 12:35:00	i	si, ai
2005	F05	C57	F4B	1	2005-07-23	08:04:00	08:04:00	2005-07-23 08:04:00	post	2005-07-23	1900-01-01 12:50:00	12:50:00	2005-07-23 12:50:00	i	si, ai
2005	F05	C57	F4B	1	2005-07-23	08:04:00	08:04:00	2005-07-23 08:04:00	post	2005-07-23	1900-01-01 13:05:00	13:05:00	2005-07-23 13:05:00	i	si
2005	F05	C57	F4B	1	2005-07-23	08:04:00	08:04:00	2005-07-23 08:04:00	post	2005-07-23	1900-01-01 13:20:00	13:20:00	2005-07-23 13:20:00	i	ai
2005	F05	C57	F4B	1	2005-07-23	08:04:00	08:04:00	2005-07-23 08:04:00	post	2005-07-23	1900-01-01 13:35:00	13:35:00	2005-07-23 13:35:00	i	si
2005	F05	C57	F4B	1	2005-07-23	08:04:00	08:04:00	2005-07-23 08:04:00	post	2005-07-23	1900-01-01 13:50:00	13:50:00	2005-07-23 13:50:00	i	si, ai
2005	F05	C57	F4B	1	2005-07-23	08:04:00	08:04:00	2005-07-23 08:04:00	post	2005-07-23	1900-01-01 14:05:00	14:05:00	2005-07-23 14:05:00	i	ai, si
2005	F05	C57	F4B	1	2005-07-23	08:04:00	08:04:00	2005-07-23 08:04:00	post	2005-07-23	1900-01-01 14:20:00	14:20:00	2005-07-23 14:20:00	i	si, ai
2005	F05	C57	F4B	1	2005-07-23	08:04:00	08:04:00	2005-07-23 08:04:00	post	2005-07-23	1900-01-01 14:35:00	14:35:00	2005-07-23 14:35:00	o		ee
2005	F05	C57	F4B	1	2005-07-23	08:04:00	08:04:00	2005-07-23 08:04:00	post	2005-07-23	1900-01-01 14:50:00	14:50:00	2005-07-23 14:50:00	i	si, ai
2005	F05	C57	F4B	1	2005-07-23	08:04:00	08:04:00	2005-07-23 08:04:00	post	2005-07-23	1900-01-01 15:05:00	15:05:00	2005-07-23 15:05:00	i	ai
2005	F05	C57	F4B	1	2005-07-23	08:04:00	08:04:00	2005-07-23 08:04:00	post	2005-07-23	1900-01-01 15:20:00	15:20:00	2005-07-23 15:20:00	i	si
2005	F05	C57	F4B	1	2005-07-23	08:04:00	08:04:00	2005-07-23 08:04:00	post	2005-07-23	1900-01-01 15:35:00	15:35:00	2005-07-23 15:35:00	i	si
2005	F05	C57	F4B	1	2005-07-23	08:04:00	08:04:00	2005-07-23 08:04:00	post	2005-07-23	1900-01-01 15:50:00	15:50:00	2005-07-23 15:50:00	i	si, ai, si
2005	F05	C57	F4B	1	2005-07-23	08:04:00	08:04:00	2005-07-23 08:04:00	post	2005-07-23	1900-01-01 16:05:00	16:05:00	2005-07-23 16:05:00	i	si
2005	F05	C57	F4B	1	2005-07-23	08:04:00	08:04:00	2005-07-23 08:04:00	post	2005-07-23	1900-01-01 16:20:00	16:20:00	2005-07-23 16:20:00	i	si
2005	F05	C57	F4B	1	2005-07-23	08:04:00	08:04:00	2005-07-23 08:04:00	post	2005-07-23	1900-01-01 16:35:00	16:35:00	2005-07-23 16:35:00	i	si
2005	F05	C57	F4B	1	2005-07-23	08:04:00	08:04:00	2005-07-23 08:04:00	post	2005-07-23	1900-01-01 16:50:00	16:50:00	2005-07-23 16:50:00	i	si
2005	F05	C57	F4B	1	2005-07-23	08:04:00	08:04:00	2005-07-23 08:04:00	post	2005-07-23	1900-01-01 17:05:00	17:05:00	2005-07-23 17:05:00	i	si
2005	F05	C57	F4B	1	2005-07-23	08:04:00	08:04:00	2005-07-23 08:04:00	post	2005-07-23	1900-01-01 17:20:00	17:20:00	2005-07-23 17:20:00	i	si
2005	F05	C57	F4B	1	2005-07-23	08:04:00	08:04:00	2005-07-23 08:04:00	post	2005-07-23	1900-01-01 17:35:00	17:35:00	2005-07-23 17:35:00	i	si
2005	F05	C57	F4B	1	2005-07-23	08:04:00	08:04:00	2005-07-23 08:04:00	post	2005-07-23	1900-01-01 17:50:00	17:50:00	2005-07-23 17:50:00	i	si
2005	F05	C57	F4B	1	2005-07-23	08:04:00	08:04:00	2005-07-23 08:04:00	post	2005-07-23	1900-01-01 18:05:00	18:05:00	2005-07-23 18:05:00	o		hi
2005	F05	C57	F4B	1	2005-07-23	08:04:00	08:04:00	2005-07-23 08:04:00	post	2005-07-23	1900-01-01 18:20:00	18:20:00	2005-07-23 18:20:00	o, i	ai
2005	F05	C57	F4B	1	2005-07-23	08:04:00	08:04:00	2005-07-23 08:04:00	post	2005-07-23	1900-01-01 18:35:00	18:35:00	2005-07-23 18:35:00	i	ai
2005	F05	C57	F4B	1	2005-07-23	08:04:00	08:04:00	2005-07-23 08:04:00	post	2005-07-23	1900-01-01 18:50:00	18:50:00	2005-07-23 18:50:00	i	si
2005	F05	C57	F4B	1	2005-07-23	08:04:00	08:04:00	2005-07-23 08:04:00	post	2005-07-23	1900-01-01 19:05:00	19:05:00	2005-07-23 19:05:00	i	si
2005	F05	C57	F4B	1	2005-07-23	08:04:00	08:04:00	2005-07-23 08:04:00	post	2005-07-23	1900-01-01 19:20:00	19:20:00	2005-07-23 19:20:00	i	si, ai
2005	F05	C57	F4B	1	2005-07-23	08:04:00	08:04:00	2005-07-23 08:04:00	post	2005-07-23	1900-01-01 19:35:00	19:35:00	2005-07-23 19:35:00	i	si, ai, si
2005	F05	C57	F4B	1	2005-07-23	08:04:00	08:04:00	2005-07-23 08:04:00	post	2005-07-23	1900-01-01 19:50:00	19:50:00	2005-07-23 19:50:00	i	ai
2005	F05	C57	F4B	1	2005-07-23	08:04:00	08:04:00	2005-07-23 08:04:00	post	2005-07-23	1900-01-01 20:05:00	20:05:00	2005-07-23 20:05:00	i	si
2005	F05	C57	F4B	1	2005-07-23	08:04:00	08:04:00	2005-07-23 08:04:00	post	2005-07-23	1900-01-01 20:20:00	20:20:00	2005-07-23 20:20:00	i	si, ai
2005	F05	C57	F4B	1	2005-07-23	08:04:00	08:04:00	2005-07-23 08:04:00	post	2005-07-23	1900-01-01 20:35:00	20:35:00	2005-07-23 20:35:00	i	si
2005	F05	C57	F4B	1	2005-07-23	08:04:00	08:04:00	2005-07-23 08:04:00	post	2005-07-23	1900-01-01 20:50:00	20:50:00	2005-07-23 20:50:00	i	si
2005	F05	C57	F4B	1	2005-07-23	08:04:00	08:04:00	2005-07-23 08:04:00	post	2005-07-23	1900-01-01 21:05:00	21:05:00	2005-07-23 21:05:00	i	si, ai
2005	F05	C57	F4B	1	2005-07-23	08:04:00	08:04:00	2005-07-23 08:04:00	post	2005-07-23	1900-01-01 21:20:00	21:20:00	2005-07-23 21:20:00	i	si
2005	F05	C57	F4B	1	2005-07-23	08:04:00	08:04:00	2005-07-23 08:04:00	post	2005-07-23	1900-01-01 21:35:00	21:35:00	2005-07-23 21:35:00	o		ee
2005	F05	C57	F4B	1	2005-07-23	08:04:00	08:04:00	2005-07-23 08:04:00	post	2005-07-23	1900-01-01 21:50:00	21:50:00	2005-07-23 21:50:00	i	si, ai
2005	F05	C57	F4B	1	2005-07-23	08:04:00	08:04:00	2005-07-23 08:04:00	post	2005-07-23	1900-01-01 22:05:00	22:05:00	2005-07-23 22:05:00	i, o	ai
2005	F05	C57	F4B	1	2005-07-23	08:04:00	08:04:00	2005-07-23 08:04:00	post	2005-07-23	1900-01-01 22:20:00	22:20:00	2005-07-23 22:20:00	i	si
2005	F05	C57	F4B	1	2005-07-23	08:04:00	08:04:00	2005-07-23 08:04:00	post	2005-07-23	1900-01-01 22:35:00	22:35:00	2005-07-23 22:35:00	i	si
2005	F05	C57	F4B	1	2005-07-23	08:04:00	08:04:00	2005-07-23 08:04:00	post	2005-07-23	1900-01-01 22:50:00	22:50:00	2005-07-23 22:50:00	i	si
2005	F05	C57	F4B	1	2005-07-23	08:04:00	08:04:00	2005-07-23 08:04:00	post	2005-07-23	1900-01-01 23:05:00	23:05:00	2005-07-23 23:05:00	i	si
2005	F05	C57	F4B	1	2005-07-23	08:04:00	08:04:00	2005-07-23 08:04:00	post	2005-07-23	1900-01-01 23:20:00	23:20:00	2005-07-23 23:20:00	i	si, ai
2005	F05	C57	F4B	1	2005-07-23	08:04:00	08:04:00	2005-07-23 08:04:00	post	2005-07-23	1900-01-01 23:35:00	23:35:00	2005-07-23 23:35:00	i	si
2005	F05	C57	F4B	1	2005-07-23	08:04:00	08:04:00	2005-07-23 08:04:00	post	2005-07-23	1900-01-01 23:50:00	23:50:00	2005-07-23 23:50:00	i	si
2005	F05	C57	F4B	1	2005-07-23	08:04:00	08:04:00	2005-07-23 08:04:00	post	2005-07-24	1900-01-02 00:05:00	00:05:00	2005-07-24 00:05:00	i	si
2005	F05	C57	F4B	1	2005-07-23	08:04:00	08:04:00	2005-07-23 08:04:00	post	2005-07-24	1900-01-02 00:20:00	00:20:00	2005-07-24 00:20:00	o		ee
2005	F05	C57	F4B	1	2005-07-23	08:04:00	08:04:00	2005-07-23 08:04:00	post	2005-07-24	1900-01-02 00:35:00	00:35:00	2005-07-24 00:35:00	o, i
2005	F05	C57	F4B	1	2005-07-23	08:04:00	08:04:00	2005-07-23 08:04:00	post	2005-07-24	1900-01-02 00:50:00	00:50:00	2005-07-24 00:50:00	i	si, ai
2005	F05	C57	F4B	1	2005-07-23	08:04:00	08:04:00	2005-07-23 08:04:00	post	2005-07-24	1900-01-02 01:05:00	01:05:00	2005-07-24 01:05:00	i	si, ai, si
2005	F05	C57	F4B	1	2005-07-23	08:04:00	08:04:00	2005-07-23 08:04:00	post	2005-07-24	1900-01-02 01:20:00	01:20:00	2005-07-24 01:20:00	i	si
2005	F05	C57	F4B	1	2005-07-23	08:04:00	08:04:00	2005-07-23 08:04:00	post	2005-07-24	1900-01-02 01:35:00	01:35:00	2005-07-24 01:35:00	i	si
2005	F05	C57	F4B	1	2005-07-23	08:04:00	08:04:00	2005-07-23 08:04:00	post	2005-07-24	1900-01-02 01:50:00	01:50:00	2005-07-24 01:50:00	i	si
2005	F05	C57	F4B	1	2005-07-23	08:04:00	08:04:00	2005-07-23 08:04:00	post	2005-07-24	1900-01-02 02:05:00	02:05:00	2005-07-24 02:05:00	i	si
2005	F05	C57	F4B	1	2005-07-23	08:04:00	08:04:00	2005-07-23 08:04:00	post	2005-07-24	1900-01-02 02:20:00	02:20:00	2005-07-24 02:20:00	i	si
2005	F05	C57	F4B	1	2005-07-23	08:04:00	08:04:00	2005-07-23 08:04:00	post	2005-07-24	1900-01-02 02:35:00	02:35:00	2005-07-24 02:35:00	i	si
2005	F05	C57	F4B	1	2005-07-23	08:04:00	08:04:00	2005-07-23 08:04:00	post	2005-07-24	1900-01-02 02:50:00	02:50:00	2005-07-24 02:50:00	o		ee
2005	F05	C57	F4B	1	2005-07-23	08:04:00	08:04:00	2005-07-23 08:04:00	post	2005-07-24	1900-01-02 03:05:00	03:05:00	2005-07-24 03:05:00	i	si, ai
2005	F05	C57	F4B	1	2005-07-23	08:04:00	08:04:00	2005-07-23 08:04:00	post	2005-07-24	1900-01-02 03:20:00	03:20:00	2005-07-24 03:20:00	i	si
2005	F05	C57	F4B	1	2005-07-23	08:04:00	08:04:00	2005-07-23 08:04:00	post	2005-07-24	1900-01-02 03:35:00	03:35:00	2005-07-24 03:35:00	i	si
2005	F05	C57	F4B	1	2005-07-23	08:04:00	08:04:00	2005-07-23 08:04:00	post	2005-07-24	1900-01-02 03:50:00	03:50:00	2005-07-24 03:50:00	i	si
2005	F05	C57	F4B	1	2005-07-23	08:04:00	08:04:00	2005-07-23 08:04:00	post	2005-07-24	1900-01-02 04:05:00	04:05:00	2005-07-24 04:05:00	i	si
2005	F05	C57	F4B	1	2005-07-23	08:04:00	08:04:00	2005-07-23 08:04:00	post	2005-07-24	1900-01-02 04:20:00	04:20:00	2005-07-24 04:20:00	i	si
2005	F05	C57	F4B	1	2005-07-23	08:04:00	08:04:00	2005-07-23 08:04:00	post	2005-07-24	1900-01-02 04:35:00	04:35:00	2005-07-24 04:35:00	o		ee
2005	F05	C57	F4B	1	2005-07-23	08:04:00	08:04:00	2005-07-23 08:04:00	post	2005-07-24	1900-01-02 04:50:00	04:50:00	2005-07-24 04:50:00	i	si
2005	F05	C57	F4B	1	2005-07-23	08:04:00	08:04:00	2005-07-23 08:04:00	post	2005-07-24	1900-01-02 05:05:00	05:05:00	2005-07-24 05:05:00	i	ai
2005	F05	C57	F4B	1	2005-07-23	08:04:00	08:04:00	2005-07-23 08:04:00	post	2005-07-24	1900-01-02 05:20:00	05:20:00	2005-07-24 05:20:00	i	si
2005	F05	C57	F4B	1	2005-07-23	08:04:00	08:04:00	2005-07-23 08:04:00	post	2005-07-24	1900-01-02 05:35:00	05:35:00	2005-07-24 05:35:00	i	si
2005	F05	C57	F4B	1	2005-07-23	08:04:00	08:04:00	2005-07-23 08:04:00	post	2005-07-24	1900-01-02 05:50:00	05:50:00	2005-07-24 05:50:00	i	si, ai
2005	F05	C57	F4B	1	2005-07-23	08:04:00	08:04:00	2005-07-23 08:04:00	post	2005-07-24	1900-01-02 06:05:00	06:05:00	2005-07-24 06:05:00	i	si
2005	F05	C57	F4B	1	2005-07-23	08:04:00	08:04:00	2005-07-23 08:04:00	post	2005-07-24	1900-01-02 06:20:00	06:20:00	2005-07-24 06:20:00	i	si
2005	F05	C57	F4B	1	2005-07-23	08:04:00	08:04:00	2005-07-23 08:04:00	post	2005-07-24	1900-01-02 06:35:00	06:35:00	2005-07-24 06:35:00	i	si
2005	F05	C57	F4B	1	2005-07-23	08:04:00	08:04:00	2005-07-23 08:04:00	post	2005-07-24	1900-01-02 06:50:00	06:50:00	2005-07-24 06:50:00	i	si, ai
2005	F05	C57	F4B	1	2005-07-23	08:04:00	08:04:00	2005-07-23 08:04:00	post	2005-07-24	1900-01-02 07:05:00	07:05:00	2005-07-24 07:05:00	i	si
2005	F05	C57	F4B	1	2005-07-23	08:04:00	08:04:00	2005-07-23 08:04:00	post	2005-07-24	1900-01-02 07:20:00	07:20:00	2005-07-24 07:20:00	i	si
2005	F05	C57	F4B	1	2005-07-23	08:04:00	08:04:00	2005-07-23 08:04:00	post	2005-07-24	1900-01-02 07:35:00	07:35:00	2005-07-24 07:35:00	i	si
2005	F05	C57	F4B	1	2005-07-23	08:04:00	08:04:00	2005-07-23 08:04:00	post	2005-07-24	1900-01-02 07:50:00	07:50:00	2005-07-24 07:50:00	i	si
2006	F0607	C57	43	1	2006-11-16	05:00:00	05:00:00	2006-11-16 05:00:00	pre	2006-11-15	05:00:00	05:00:00	2006-11-15 05:00:00	i	si
2006	F0607	C57	43	1	2006-11-16	05:00:00	05:00:00	2006-11-16 05:00:00	pre	2006-11-15	05:15:00	05:15:00	2006-11-15 05:15:00	i	si
2006	F0607	C57	43	1	2006-11-16	05:00:00	05:00:00	2006-11-16 05:00:00	pre	2006-11-15	05:30:00	05:30:00	2006-11-15 05:30:00	i	si
2006	F0607	C57	43	1	2006-11-16	05:00:00	05:00:00	2006-11-16 05:00:00	pre	2006-11-15	05:45:00	05:45:00	2006-11-15 05:45:00	i	ai
2006	F0607	C57	43	1	2006-11-16	05:00:00	05:00:00	2006-11-16 05:00:00	pre	2006-11-15	06:00:00	06:00:00	2006-11-15 06:00:00	i	si
2006	F0607	C57	43	1	2006-11-16	05:00:00	05:00:00	2006-11-16 05:00:00	pre	2006-11-15	06:15:00	06:15:00	2006-11-15 06:15:00	i	ai
2006	F0607	C57	43	1	2006-11-16	05:00:00	05:00:00	2006-11-16 05:00:00	pre	2006-11-15	06:30:00	06:30:00	2006-11-15 06:30:00	i	si
2006	F0607	C57	43	1	2006-11-16	05:00:00	05:00:00	2006-11-16 05:00:00	pre	2006-11-15	06:45:00	06:45:00	2006-11-15 06:45:00	i	ai, si
2006	F0607	C57	43	1	2006-11-16	05:00:00	05:00:00	2006-11-16 05:00:00	pre	2006-11-15	07:00:00	07:00:00	2006-11-15 07:00:00	i	si
2006	F0607	C57	43	1	2006-11-16	05:00:00	05:00:00	2006-11-16 05:00:00	pre	2006-11-15	07:15:00	07:15:00	2006-11-15 07:15:00	i	si
2006	F0607	C57	43	1	2006-11-16	05:00:00	05:00:00	2006-11-16 05:00:00	pre	2006-11-15	07:30:00	07:30:00	2006-11-15 07:30:00	i	si, ai
2006	F0607	C57	43	1	2006-11-16	05:00:00	05:00:00	2006-11-16 05:00:00	pre	2006-11-15	07:45:00	07:45:00	2006-11-15 07:45:00	i	ai
2006	F0607	C57	43	1	2006-11-16	05:00:00	05:00:00	2006-11-16 05:00:00	pre	2006-11-15	08:00:00	08:00:00	2006-11-15 08:00:00	i	ai
2006	F0607	C57	43	1	2006-11-16	05:00:00	05:00:00	2006-11-16 05:00:00	pre	2006-11-15	08:15:00	08:15:00	2006-11-15 08:15:00	i	ai, nb
2006	F0607	C57	43	1	2006-11-16	05:00:00	05:00:00	2006-11-16 05:00:00	pre	2006-11-15	08:30:00	08:30:00	2006-11-15 08:30:00	i	ai
2006	F0607	C57	43	1	2006-11-16	05:00:00	05:00:00	2006-11-16 05:00:00	pre	2006-11-15	08:45:00	08:45:00	2006-11-15 08:45:00	i	si
2006	F0607	C57	43	1	2006-11-16	05:00:00	05:00:00	2006-11-16 05:00:00	pre	2006-11-15	09:00:00	09:00:00	2006-11-15 09:00:00	i	si
2006	F0607	C57	43	1	2006-11-16	05:00:00	05:00:00	2006-11-16 05:00:00	pre	2006-11-15	09:15:00	09:15:00	2006-11-15 09:15:00	i	si
2006	F0607	C57	43	1	2006-11-16	05:00:00	05:00:00	2006-11-16 05:00:00	pre	2006-11-15	09:30:00	09:30:00	2006-11-15 09:30:00	i	si
2006	F0607	C57	43	1	2006-11-16	05:00:00	05:00:00	2006-11-16 05:00:00	pre	2006-11-15	09:45:00	09:45:00	2006-11-15 09:45:00	i	ai, si, ai
2006	F0607	C57	43	1	2006-11-16	05:00:00	05:00:00	2006-11-16 05:00:00	pre	2006-11-15	10:00:00	10:00:00	2006-11-15 10:00:00	i	si, ai
2006	F0607	C57	43	1	2006-11-16	05:00:00	05:00:00	2006-11-16 05:00:00	pre	2006-11-15	10:15:00	10:15:00	2006-11-15 10:15:00	i	si
2006	F0607	C57	43	1	2006-11-16	05:00:00	05:00:00	2006-11-16 05:00:00	pre	2006-11-15	10:30:00	10:30:00	2006-11-15 10:30:00	i	si
2006	F0607	C57	43	1	2006-11-16	05:00:00	05:00:00	2006-11-16 05:00:00	pre	2006-11-15	10:45:00	10:45:00	2006-11-15 10:45:00	i	si
2006	F0607	C57	43	1	2006-11-16	05:00:00	05:00:00	2006-11-16 05:00:00	pre	2006-11-15	11:00:00	11:00:00	2006-11-15 11:00:00	i	si
2006	F0607	C57	43	1	2006-11-16	05:00:00	05:00:00	2006-11-16 05:00:00	pre	2006-11-15	11:15:00	11:15:00	2006-11-15 11:15:00	i	si
2006	F0607	C57	43	1	2006-11-16	05:00:00	05:00:00	2006-11-16 05:00:00	pre	2006-11-15	11:30:00	11:30:00	2006-11-15 11:30:00	i	si
2006	F0607	C57	43	1	2006-11-16	05:00:00	05:00:00	2006-11-16 05:00:00	pre	2006-11-15	11:45:00	11:45:00	2006-11-15 11:45:00	i	si
2006	F0607	C57	43	1	2006-11-16	05:00:00	05:00:00	2006-11-16 05:00:00	pre	2006-11-15	12:00:00	12:00:00	2006-11-15 12:00:00	i	si, ai
2006	F0607	C57	43	1	2006-11-16	05:00:00	05:00:00	2006-11-16 05:00:00	pre	2006-11-15	12:15:00	12:15:00	2006-11-15 12:15:00	i	ai
2006	F0607	C57	43	1	2006-11-16	05:00:00	05:00:00	2006-11-16 05:00:00	pre	2006-11-15	12:30:00	12:30:00	2006-11-15 12:30:00	i	ai, si
2006	F0607	C57	43	1	2006-11-16	05:00:00	05:00:00	2006-11-16 05:00:00	pre	2006-11-15	12:45:00	12:45:00	2006-11-15 12:45:00	i	si
2006	F0607	C57	43	1	2006-11-16	05:00:00	05:00:00	2006-11-16 05:00:00	pre	2006-11-15	13:00:00	13:00:00	2006-11-15 13:00:00	i	si
2006	F0607	C57	43	1	2006-11-16	05:00:00	05:00:00	2006-11-16 05:00:00	pre	2006-11-15	13:15:00	13:15:00	2006-11-15 13:15:00	i	si
2006	F0607	C57	43	1	2006-11-16	05:00:00	05:00:00	2006-11-16 05:00:00	pre	2006-11-15	13:30:00	13:30:00	2006-11-15 13:30:00	i	si
2006	F0607	C57	43	1	2006-11-16	05:00:00	05:00:00	2006-11-16 05:00:00	pre	2006-11-15	13:45:00	13:45:00	2006-11-15 13:45:00	i	si
2006	F0607	C57	43	1	2006-11-16	05:00:00	05:00:00	2006-11-16 05:00:00	pre	2006-11-15	14:00:00	14:00:00	2006-11-15 14:00:00	i	si
2006	F0607	C57	43	1	2006-11-16	05:00:00	05:00:00	2006-11-16 05:00:00	pre	2006-11-15	14:15:00	14:15:00	2006-11-15 14:15:00	i	si
2006	F0607	C57	43	1	2006-11-16	05:00:00	05:00:00	2006-11-16 05:00:00	pre	2006-11-15	14:30:00	14:30:00	2006-11-15 14:30:00	i	ai
2006	F0607	C57	43	1	2006-11-16	05:00:00	05:00:00	2006-11-16 05:00:00	pre	2006-11-15	14:45:00	14:45:00	2006-11-15 14:45:00	i	si
2006	F0607	C57	43	1	2006-11-16	05:00:00	05:00:00	2006-11-16 05:00:00	pre	2006-11-15	15:00:00	15:00:00	2006-11-15 15:00:00	i	ai
2006	F0607	C57	43	1	2006-11-16	05:00:00	05:00:00	2006-11-16 05:00:00	pre	2006-11-15	15:15:00	15:15:00	2006-11-15 15:15:00	i	si
2006	F0607	C57	43	1	2006-11-16	05:00:00	05:00:00	2006-11-16 05:00:00	pre	2006-11-15	15:30:00	15:30:00	2006-11-15 15:30:00	i	si
2006	F0607	C57	43	1	2006-11-16	05:00:00	05:00:00	2006-11-16 05:00:00	pre	2006-11-15	15:45:00	15:45:00	2006-11-15 15:45:00	i	si, ai, si
2006	F0607	C57	43	1	2006-11-16	05:00:00	05:00:00	2006-11-16 05:00:00	pre	2006-11-15	16:00:00	16:00:00	2006-11-15 16:00:00	i	ai
2006	F0607	C57	43	1	2006-11-16	05:00:00	05:00:00	2006-11-16 05:00:00	pre	2006-11-15	16:15:00	16:15:00	2006-11-15 16:15:00	o
2006	F0607	C57	43	1	2006-11-16	05:00:00	05:00:00	2006-11-16 05:00:00	pre	2006-11-15	16:30:00	16:30:00	2006-11-15 16:30:00	i	ai
2006	F0607	C57	43	1	2006-11-16	05:00:00	05:00:00	2006-11-16 05:00:00	pre	2006-11-15	16:45:00	16:45:00	2006-11-15 16:45:00	i	ai
2006	F0607	C57	43	1	2006-11-16	05:00:00	05:00:00	2006-11-16 05:00:00	pre	2006-11-15	17:00:00	17:00:00	2006-11-15 17:00:00	i	si
2006	F0607	C57	43	1	2006-11-16	05:00:00	05:00:00	2006-11-16 05:00:00	pre	2006-11-15	17:15:00	17:15:00	2006-11-15 17:15:00	i	si
2006	F0607	C57	43	1	2006-11-16	05:00:00	05:00:00	2006-11-16 05:00:00	pre	2006-11-15	17:30:00	17:30:00	2006-11-15 17:30:00	o
2006	F0607	C57	43	1	2006-11-16	05:00:00	05:00:00	2006-11-16 05:00:00	pre	2006-11-15	17:45:00	17:45:00	2006-11-15 17:45:00	o
2006	F0607	C57	43	1	2006-11-16	05:00:00	05:00:00	2006-11-16 05:00:00	pre	2006-11-15	18:00:00	18:00:00	2006-11-15 18:00:00	o
2006	F0607	C57	43	1	2006-11-16	05:00:00	05:00:00	2006-11-16 05:00:00	pre	2006-11-15	18:15:00	18:15:00	2006-11-15 18:15:00	o		di
2006	F0607	C57	43	1	2006-11-16	05:00:00	05:00:00	2006-11-16 05:00:00	pre	2006-11-15	18:30:00	18:30:00	2006-11-15 18:30:00	i, o	ai
2006	F0607	C57	43	1	2006-11-16	05:00:00	05:00:00	2006-11-16 05:00:00	pre	2006-11-15	18:45:00	18:45:00	2006-11-15 18:45:00	i	si, ai
2006	F0607	C57	43	1	2006-11-16	05:00:00	05:00:00	2006-11-16 05:00:00	pre	2006-11-15	19:00:00	19:00:00	2006-11-15 19:00:00	o
2006	F0607	C57	43	1	2006-11-16	05:00:00	05:00:00	2006-11-16 05:00:00	pre	2006-11-15	19:15:00	19:15:00	2006-11-15 19:15:00	o		di
2006	F0607	C57	43	1	2006-11-16	05:00:00	05:00:00	2006-11-16 05:00:00	pre	2006-11-15	19:30:00	19:30:00	2006-11-15 19:30:00	i	sg, ai, sg
2006	F0607	C57	43	1	2006-11-16	05:00:00	05:00:00	2006-11-16 05:00:00	pre	2006-11-15	19:45:00	19:45:00	2006-11-15 19:45:00	o
2006	F0607	C57	43	1	2006-11-16	05:00:00	05:00:00	2006-11-16 05:00:00	pre	2006-11-15	20:00:00	20:00:00	2006-11-15 20:00:00	i	si
2006	F0607	C57	43	1	2006-11-16	05:00:00	05:00:00	2006-11-16 05:00:00	pre	2006-11-15	20:15:00	20:15:00	2006-11-15 20:15:00	i	si
2006	F0607	C57	43	1	2006-11-16	05:00:00	05:00:00	2006-11-16 05:00:00	pre	2006-11-15	20:30:00	20:30:00	2006-11-15 20:30:00	i	si
2006	F0607	C57	43	1	2006-11-16	05:00:00	05:00:00	2006-11-16 05:00:00	pre	2006-11-15	20:45:00	20:45:00	2006-11-15 20:45:00	i	si
2006	F0607	C57	43	1	2006-11-16	05:00:00	05:00:00	2006-11-16 05:00:00	pre	2006-11-15	21:00:00	21:00:00	2006-11-15 21:00:00	i	si
2006	F0607	C57	43	1	2006-11-16	05:00:00	05:00:00	2006-11-16 05:00:00	pre	2006-11-15	21:15:00	21:15:00	2006-11-15 21:15:00	i	si
2006	F0607	C57	43	1	2006-11-16	05:00:00	05:00:00	2006-11-16 05:00:00	pre	2006-11-15	21:30:00	21:30:00	2006-11-15 21:30:00	i	si
2006	F0607	C57	43	1	2006-11-16	05:00:00	05:00:00	2006-11-16 05:00:00	pre	2006-11-15	21:45:00	21:45:00	2006-11-15 21:45:00	i	si
2006	F0607	C57	43	1	2006-11-16	05:00:00	05:00:00	2006-11-16 05:00:00	pre	2006-11-15	22:00:00	22:00:00	2006-11-15 22:00:00	i	si
2006	F0607	C57	43	1	2006-11-16	05:00:00	05:00:00	2006-11-16 05:00:00	pre	2006-11-15	22:15:00	22:15:00	2006-11-15 22:15:00	i	si
2006	F0607	C57	43	1	2006-11-16	05:00:00	05:00:00	2006-11-16 05:00:00	pre	2006-11-15	22:30:00	22:30:00	2006-11-15 22:30:00	i	ee
2006	F0607	C57	43	1	2006-11-16	05:00:00	05:00:00	2006-11-16 05:00:00	pre	2006-11-15	22:45:00	22:45:00	2006-11-15 22:45:00	i	ai
2006	F0607	C57	43	1	2006-11-16	05:00:00	05:00:00	2006-11-16 05:00:00	pre	2006-11-15	23:00:00	23:00:00	2006-11-15 23:00:00	i	si, ai
2006	F0607	C57	43	1	2006-11-16	05:00:00	05:00:00	2006-11-16 05:00:00	pre	2006-11-15	23:15:00	23:15:00	2006-11-15 23:15:00	i	si
2006	F0607	C57	43	1	2006-11-16	05:00:00	05:00:00	2006-11-16 05:00:00	pre	2006-11-15	23:30:00	23:30:00	2006-11-15 23:30:00	i	si
2006	F0607	C57	43	1	2006-11-16	05:00:00	05:00:00	2006-11-16 05:00:00	pre	2006-11-15	23:45:00	23:45:00	2006-11-15 23:45:00	i	si
2006	F0607	C57	43	1	2006-11-16	05:00:00	05:00:00	2006-11-16 05:00:00	pre	2006-11-16	1900-01-01	00:00:00	2006-11-16	i	si, ai, si
2006	F0607	C57	43	1	2006-11-16	05:00:00	05:00:00	2006-11-16 05:00:00	pre	2006-11-16	1900-01-01 00:15:00	00:15:00	2006-11-16 00:15:00	i	si
2006	F0607	C57	43	1	2006-11-16	05:00:00	05:00:00	2006-11-16 05:00:00	pre	2006-11-16	1900-01-01 00:30:00	00:30:00	2006-11-16 00:30:00	i	ai
2006	F0607	C57	43	1	2006-11-16	05:00:00	05:00:00	2006-11-16 05:00:00	pre	2006-11-16	1900-01-01 00:45:00	00:45:00	2006-11-16 00:45:00	i	si, ai
2006	F0607	C57	43	1	2006-11-16	05:00:00	05:00:00	2006-11-16 05:00:00	pre	2006-11-16	1900-01-01 01:00:00	01:00:00	2006-11-16 01:00:00	i	si
2006	F0607	C57	43	1	2006-11-16	05:00:00	05:00:00	2006-11-16 05:00:00	pre	2006-11-16	1900-01-01 01:15:00	01:15:00	2006-11-16 01:15:00	i	si
2006	F0607	C57	43	1	2006-11-16	05:00:00	05:00:00	2006-11-16 05:00:00	pre	2006-11-16	1900-01-01 01:30:00	01:30:00	2006-11-16 01:30:00	i	ai
2006	F0607	C57	43	1	2006-11-16	05:00:00	05:00:00	2006-11-16 05:00:00	pre	2006-11-16	1900-01-01 01:45:00	01:45:00	2006-11-16 01:45:00	i	ai
2006	F0607	C57	43	1	2006-11-16	05:00:00	05:00:00	2006-11-16 05:00:00	pre	2006-11-16	1900-01-01 02:00:00	02:00:00	2006-11-16 02:00:00	i	si, ai
2006	F0607	C57	43	1	2006-11-16	05:00:00	05:00:00	2006-11-16 05:00:00	pre	2006-11-16	1900-01-01 02:15:00	02:15:00	2006-11-16 02:15:00	o
2006	F0607	C57	43	1	2006-11-16	05:00:00	05:00:00	2006-11-16 05:00:00	pre	2006-11-16	1900-01-01 02:30:00	02:30:00	2006-11-16 02:30:00	i	nb
2006	F0607	C57	43	1	2006-11-16	05:00:00	05:00:00	2006-11-16 05:00:00	pre	2006-11-16	1900-01-01 02:45:00	02:45:00	2006-11-16 02:45:00	o		di
2006	F0607	C57	43	1	2006-11-16	05:00:00	05:00:00	2006-11-16 05:00:00	pre	2006-11-16	1900-01-01 03:00:00	03:00:00	2006-11-16 03:00:00	i	si
2006	F0607	C57	43	1	2006-11-16	05:00:00	05:00:00	2006-11-16 05:00:00	pre	2006-11-16	1900-01-01 03:15:00	03:15:00	2006-11-16 03:15:00	i	si
2006	F0607	C57	43	1	2006-11-16	05:00:00	05:00:00	2006-11-16 05:00:00	pre	2006-11-16	1900-01-01 03:30:00	03:30:00	2006-11-16 03:30:00	i	ai
2006	F0607	C57	43	1	2006-11-16	05:00:00	05:00:00	2006-11-16 05:00:00	pre	2006-11-16	1900-01-01 03:45:00	03:45:00	2006-11-16 03:45:00	i	si
2006	F0607	C57	43	1	2006-11-16	05:00:00	05:00:00	2006-11-16 05:00:00	pre	2006-11-16	1900-01-01 04:00:00	04:00:00	2006-11-16 04:00:00	i	si
2006	F0607	C57	43	1	2006-11-16	05:00:00	05:00:00	2006-11-16 05:00:00	pre	2006-11-16	1900-01-01 04:15:00	04:15:00	2006-11-16 04:15:00	i	si
2006	F0607	C57	43	1	2006-11-16	05:00:00	05:00:00	2006-11-16 05:00:00	pre	2006-11-16	1900-01-01 04:30:00	04:30:00	2006-11-16 04:30:00	i	si
2006	F0607	C57	43	1	2006-11-16	05:00:00	05:00:00	2006-11-16 05:00:00	pre	2006-11-16	1900-01-01 04:45:00	04:45:00	2006-11-16 04:45:00	i	si, ai
2006	F0607	C57	43	1	2006-11-16	05:00:00	05:00:00	2006-11-16 05:00:00	birth	2006-11-16	1900-01-01 05:00:00	05:00:00	2006-11-16 05:00:00	i	si
2006	F0607	C57	43	1	2006-11-16	05:00:00	05:00:00	2006-11-16 05:00:00	post	2006-11-16	1900-01-01 05:15:00	05:15:00	2006-11-16 05:15:00	i	ai
2006	F0607	C57	43	1	2006-11-16	05:00:00	05:00:00	2006-11-16 05:00:00	post	2006-11-16	1900-01-01 05:30:00	05:30:00	2006-11-16 05:30:00	i	ai, si, ai
2006	F0607	C57	43	1	2006-11-16	05:00:00	05:00:00	2006-11-16 05:00:00	post	2006-11-16	1900-01-01 05:45:00	05:45:00	2006-11-16 05:45:00	i	ai, si, ai
2006	F0607	C57	43	1	2006-11-16	05:00:00	05:00:00	2006-11-16 05:00:00	post	2006-11-16	1900-01-01 06:00:00	06:00:00	2006-11-16 06:00:00	i	si, ai
2006	F0607	C57	43	1	2006-11-16	05:00:00	05:00:00	2006-11-16 05:00:00	post	2006-11-16	1900-01-01 06:15:00	06:15:00	2006-11-16 06:15:00	i	si
2006	F0607	C57	43	1	2006-11-16	05:00:00	05:00:00	2006-11-16 05:00:00	post	2006-11-16	1900-01-01 06:30:00	06:30:00	2006-11-16 06:30:00	i	si
2006	F0607	C57	43	1	2006-11-16	05:00:00	05:00:00	2006-11-16 05:00:00	post	2006-11-16	1900-01-01 06:45:00	06:45:00	2006-11-16 06:45:00	i	ai
2006	F0607	C57	43	1	2006-11-16	05:00:00	05:00:00	2006-11-16 05:00:00	post	2006-11-16	1900-01-01 07:00:00	07:00:00	2006-11-16 07:00:00	i	ai, si, ai
2006	F0607	C57	43	1	2006-11-16	05:00:00	05:00:00	2006-11-16 05:00:00	post	2006-11-16	1900-01-01 07:15:00	07:15:00	2006-11-16 07:15:00	i	si, ai, si
2006	F0607	C57	43	1	2006-11-16	05:00:00	05:00:00	2006-11-16 05:00:00	post	2006-11-16	1900-01-01 07:30:00	07:30:00	2006-11-16 07:30:00	i	si, ai, si
2006	F0607	C57	43	1	2006-11-16	05:00:00	05:00:00	2006-11-16 05:00:00	post	2006-11-16	1900-01-01 07:45:00	07:45:00	2006-11-16 07:45:00	i	si
2006	F0607	C57	43	1	2006-11-16	05:00:00	05:00:00	2006-11-16 05:00:00	post	2006-11-16	1900-01-01 08:00:00	08:00:00	2006-11-16 08:00:00	i	ai
2006	F0607	C57	43	1	2006-11-16	05:00:00	05:00:00	2006-11-16 05:00:00	post	2006-11-16	1900-01-01 08:15:00	08:15:00	2006-11-16 08:15:00	i	si
2006	F0607	C57	43	1	2006-11-16	05:00:00	05:00:00	2006-11-16 05:00:00	post	2006-11-16	1900-01-01 08:30:00	08:30:00	2006-11-16 08:30:00	i	si, ai, si
2006	F0607	C57	43	1	2006-11-16	05:00:00	05:00:00	2006-11-16 05:00:00	post	2006-11-16	1900-01-01 08:45:00	08:45:00	2006-11-16 08:45:00	i	ai, si, ai
2006	F0607	C57	43	1	2006-11-16	05:00:00	05:00:00	2006-11-16 05:00:00	post	2006-11-16	1900-01-01 09:00:00	09:00:00	2006-11-16 09:00:00	i	si
2006	F0607	C57	43	1	2006-11-16	05:00:00	05:00:00	2006-11-16 05:00:00	post	2006-11-16	1900-01-01 09:15:00	09:15:00	2006-11-16 09:15:00	i	si
2006	F0607	C57	43	1	2006-11-16	05:00:00	05:00:00	2006-11-16 05:00:00	post	2006-11-16	1900-01-01 09:30:00	09:30:00	2006-11-16 09:30:00	i	ai
2006	F0607	C57	43	1	2006-11-16	05:00:00	05:00:00	2006-11-16 05:00:00	post	2006-11-16	1900-01-01 09:45:00	09:45:00	2006-11-16 09:45:00	i	si, ai, si
2006	F0607	C57	43	1	2006-11-16	05:00:00	05:00:00	2006-11-16 05:00:00	post	2006-11-16	1900-01-01 10:00:00	10:00:00	2006-11-16 10:00:00	i	si, ai
2006	F0607	C57	43	1	2006-11-16	05:00:00	05:00:00	2006-11-16 05:00:00	post	2006-11-16	1900-01-01 10:15:00	10:15:00	2006-11-16 10:15:00	i	ai
2006	F0607	C57	43	1	2006-11-16	05:00:00	05:00:00	2006-11-16 05:00:00	post	2006-11-16	1900-01-01 10:30:00	10:30:00	2006-11-16 10:30:00	i	si
2006	F0607	C57	43	1	2006-11-16	05:00:00	05:00:00	2006-11-16 05:00:00	post	2006-11-16	1900-01-01 10:45:00	10:45:00	2006-11-16 10:45:00	i	si
2006	F0607	C57	43	1	2006-11-16	05:00:00	05:00:00	2006-11-16 05:00:00	post	2006-11-16	1900-01-01 11:00:00	11:00:00	2006-11-16 11:00:00	i	si, ai, si
2006	F0607	C57	43	1	2006-11-16	05:00:00	05:00:00	2006-11-16 05:00:00	post	2006-11-16	1900-01-01 11:15:00	11:15:00	2006-11-16 11:15:00	i	si
2006	F0607	C57	43	1	2006-11-16	05:00:00	05:00:00	2006-11-16 05:00:00	post	2006-11-16	1900-01-01 11:30:00	11:30:00	2006-11-16 11:30:00	i	si, ai
2006	F0607	C57	43	1	2006-11-16	05:00:00	05:00:00	2006-11-16 05:00:00	post	2006-11-16	1900-01-01 11:45:00	11:45:00	2006-11-16 11:45:00	i	si, ai, si
2006	F0607	C57	43	1	2006-11-16	05:00:00	05:00:00	2006-11-16 05:00:00	post	2006-11-16	1900-01-01 12:00:00	12:00:00	2006-11-16 12:00:00	i	si, ai
2006	F0607	C57	43	1	2006-11-16	05:00:00	05:00:00	2006-11-16 05:00:00	post	2006-11-16	1900-01-01 12:15:00	12:15:00	2006-11-16 12:15:00	i	ai
2006	F0607	C57	43	1	2006-11-16	05:00:00	05:00:00	2006-11-16 05:00:00	post	2006-11-16	1900-01-01 12:30:00	12:30:00	2006-11-16 12:30:00	i, o	nb
2006	F0607	C57	43	1	2006-11-16	05:00:00	05:00:00	2006-11-16 05:00:00	post	2006-11-16	1900-01-01 12:45:00	12:45:00	2006-11-16 12:45:00	i	si
2006	F0607	C57	43	1	2006-11-16	05:00:00	05:00:00	2006-11-16 05:00:00	post	2006-11-16	1900-01-01 13:00:00	13:00:00	2006-11-16 13:00:00	i	si
2006	F0607	C57	43	1	2006-11-16	05:00:00	05:00:00	2006-11-16 05:00:00	post	2006-11-16	1900-01-01 13:15:00	13:15:00	2006-11-16 13:15:00	i	si, ai
2006	F0607	C57	43	1	2006-11-16	05:00:00	05:00:00	2006-11-16 05:00:00	post	2006-11-16	1900-01-01 13:30:00	13:30:00	2006-11-16 13:30:00	i	si
2006	F0607	C57	43	1	2006-11-16	05:00:00	05:00:00	2006-11-16 05:00:00	post	2006-11-16	1900-01-01 13:45:00	13:45:00	2006-11-16 13:45:00	i	si
2006	F0607	C57	43	1	2006-11-16	05:00:00	05:00:00	2006-11-16 05:00:00	post	2006-11-16	1900-01-01 14:00:00	14:00:00	2006-11-16 14:00:00	i	ai
2006	F0607	C57	43	1	2006-11-16	05:00:00	05:00:00	2006-11-16 05:00:00	post	2006-11-16	1900-01-01 14:15:00	14:15:00	2006-11-16 14:15:00	i	ai
2006	F0607	C57	43	1	2006-11-16	05:00:00	05:00:00	2006-11-16 05:00:00	post	2006-11-16	1900-01-01 14:30:00	14:30:00	2006-11-16 14:30:00	i	si
2006	F0607	C57	43	1	2006-11-16	05:00:00	05:00:00	2006-11-16 05:00:00	post	2006-11-16	1900-01-01 14:45:00	14:45:00	2006-11-16 14:45:00	i	si, ai, si
2006	F0607	C57	43	1	2006-11-16	05:00:00	05:00:00	2006-11-16 05:00:00	post	2006-11-16	1900-01-01 15:00:00	15:00:00	2006-11-16 15:00:00	i	ai, si
2006	F0607	C57	43	1	2006-11-16	05:00:00	05:00:00	2006-11-16 05:00:00	post	2006-11-16	1900-01-01 15:15:00	15:15:00	2006-11-16 15:15:00	i	ai
2006	F0607	C57	43	1	2006-11-16	05:00:00	05:00:00	2006-11-16 05:00:00	post	2006-11-16	1900-01-01 15:30:00	15:30:00	2006-11-16 15:30:00	i	ai, si
2006	F0607	C57	43	1	2006-11-16	05:00:00	05:00:00	2006-11-16 05:00:00	post	2006-11-16	1900-01-01 15:45:00	15:45:00	2006-11-16 15:45:00	i	si
2006	F0607	C57	43	1	2006-11-16	05:00:00	05:00:00	2006-11-16 05:00:00	post	2006-11-16	1900-01-01 16:00:00	16:00:00	2006-11-16 16:00:00	i	si, ai
2006	F0607	C57	43	1	2006-11-16	05:00:00	05:00:00	2006-11-16 05:00:00	post	2006-11-16	1900-01-01 16:15:00	16:15:00	2006-11-16 16:15:00	i	nu
2006	F0607	C57	43	1	2006-11-16	05:00:00	05:00:00	2006-11-16 05:00:00	post	2006-11-16	1900-01-01 16:30:00	16:30:00	2006-11-16 16:30:00	i	ai, nu
2006	F0607	C57	43	1	2006-11-16	05:00:00	05:00:00	2006-11-16 05:00:00	post	2006-11-16	1900-01-01 16:45:00	16:45:00	2006-11-16 16:45:00	i	nu, ai, nu
2006	F0607	C57	43	1	2006-11-16	05:00:00	05:00:00	2006-11-16 05:00:00	post	2006-11-16	1900-01-01 17:00:00	17:00:00	2006-11-16 17:00:00	i	ai, nu
2006	F0607	C57	43	1	2006-11-16	05:00:00	05:00:00	2006-11-16 05:00:00	post	2006-11-16	1900-01-01 17:15:00	17:15:00	2006-11-16 17:15:00	i	ai
2006	F0607	C57	43	1	2006-11-16	05:00:00	05:00:00	2006-11-16 05:00:00	post	2006-11-16	1900-01-01 17:30:00	17:30:00	2006-11-16 17:30:00	i, o	ai
2006	F0607	C57	43	1	2006-11-16	05:00:00	05:00:00	2006-11-16 05:00:00	post	2006-11-16	1900-01-01 17:45:00	17:45:00	2006-11-16 17:45:00	i	si, ai
2006	F0607	C57	43	1	2006-11-16	05:00:00	05:00:00	2006-11-16 05:00:00	post	2006-11-16	1900-01-01 18:00:00	18:00:00	2006-11-16 18:00:00	o
2006	F0607	C57	43	1	2006-11-16	05:00:00	05:00:00	2006-11-16 05:00:00	post	2006-11-16	1900-01-01 18:15:00	18:15:00	2006-11-16 18:15:00	i	ai, si, ai, si
2006	F0607	C57	43	1	2006-11-16	05:00:00	05:00:00	2006-11-16 05:00:00	post	2006-11-16	1900-01-01 18:30:00	18:30:00	2006-11-16 18:30:00	i	si, ai, si
2006	F0607	C57	43	1	2006-11-16	05:00:00	05:00:00	2006-11-16 05:00:00	post	2006-11-16	1900-01-01 18:45:00	18:45:00	2006-11-16 18:45:00	i	si
2006	F0607	C57	43	1	2006-11-16	05:00:00	05:00:00	2006-11-16 05:00:00	post	2006-11-16	1900-01-01 19:00:00	19:00:00	2006-11-16 19:00:00	i	si
2006	F0607	C57	43	1	2006-11-16	05:00:00	05:00:00	2006-11-16 05:00:00	post	2006-11-16	1900-01-01 19:15:00	19:15:00	2006-11-16 19:15:00	i	ai
2006	F0607	C57	43	1	2006-11-16	05:00:00	05:00:00	2006-11-16 05:00:00	post	2006-11-16	1900-01-01 19:30:00	19:30:00	2006-11-16 19:30:00	i	si
2006	F0607	C57	43	1	2006-11-16	05:00:00	05:00:00	2006-11-16 05:00:00	post	2006-11-16	1900-01-01 19:45:00	19:45:00	2006-11-16 19:45:00	i	si
2006	F0607	C57	43	1	2006-11-16	05:00:00	05:00:00	2006-11-16 05:00:00	post	2006-11-16	1900-01-01 20:00:00	20:00:00	2006-11-16 20:00:00	i	si
2006	F0607	C57	43	1	2006-11-16	05:00:00	05:00:00	2006-11-16 05:00:00	post	2006-11-16	1900-01-01 20:15:00	20:15:00	2006-11-16 20:15:00	i	si
2006	F0607	C57	43	1	2006-11-16	05:00:00	05:00:00	2006-11-16 05:00:00	post	2006-11-16	1900-01-01 20:30:00	20:30:00	2006-11-16 20:30:00	i	ai
2006	F0607	C57	43	1	2006-11-16	05:00:00	05:00:00	2006-11-16 05:00:00	post	2006-11-16	1900-01-01 20:45:00	20:45:00	2006-11-16 20:45:00	i	si
2006	F0607	C57	43	1	2006-11-16	05:00:00	05:00:00	2006-11-16 05:00:00	post	2006-11-16	1900-01-01 21:00:00	21:00:00	2006-11-16 21:00:00	i	si
2006	F0607	C57	43	1	2006-11-16	05:00:00	05:00:00	2006-11-16 05:00:00	post	2006-11-16	1900-01-01 21:15:00	21:15:00	2006-11-16 21:15:00	i	si
2006	F0607	C57	43	1	2006-11-16	05:00:00	05:00:00	2006-11-16 05:00:00	post	2006-11-16	1900-01-01 21:30:00	21:30:00	2006-11-16 21:30:00	i	si
2006	F0607	C57	43	1	2006-11-16	05:00:00	05:00:00	2006-11-16 05:00:00	post	2006-11-16	1900-01-01 21:45:00	21:45:00	2006-11-16 21:45:00	i	si
2006	F0607	C57	43	1	2006-11-16	05:00:00	05:00:00	2006-11-16 05:00:00	post	2006-11-16	1900-01-01 22:00:00	22:00:00	2006-11-16 22:00:00	i	si
2006	F0607	C57	43	1	2006-11-16	05:00:00	05:00:00	2006-11-16 05:00:00	post	2006-11-16	1900-01-01 22:15:00	22:15:00	2006-11-16 22:15:00	i	si
2006	F0607	C57	43	1	2006-11-16	05:00:00	05:00:00	2006-11-16 05:00:00	post	2006-11-16	1900-01-01 22:30:00	22:30:00	2006-11-16 22:30:00	i	si
2006	F0607	C57	43	1	2006-11-16	05:00:00	05:00:00	2006-11-16 05:00:00	post	2006-11-16	1900-01-01 22:45:00	22:45:00	2006-11-16 22:45:00	i	ee
2006	F0607	C57	43	1	2006-11-16	05:00:00	05:00:00	2006-11-16 05:00:00	post	2006-11-16	1900-01-01 23:00:00	23:00:00	2006-11-16 23:00:00	i	ai, nb
2006	F0607	C57	43	1	2006-11-16	05:00:00	05:00:00	2006-11-16 05:00:00	post	2006-11-16	1900-01-01 23:15:00	23:15:00	2006-11-16 23:15:00	i	si
2006	F0607	C57	43	1	2006-11-16	05:00:00	05:00:00	2006-11-16 05:00:00	post	2006-11-16	1900-01-01 23:30:00	23:30:00	2006-11-16 23:30:00	i	si
2006	F0607	C57	43	1	2006-11-16	05:00:00	05:00:00	2006-11-16 05:00:00	post	2006-11-16	1900-01-01 23:45:00	23:45:00	2006-11-16 23:45:00	i	si
2006	F0607	C57	43	1	2006-11-16	05:00:00	05:00:00	2006-11-16 05:00:00	post	2006-11-17	1900-01-02	00:00:00	2006-11-17	i	si
2006	F0607	C57	43	1	2006-11-16	05:00:00	05:00:00	2006-11-16 05:00:00	post	2006-11-17	1900-01-02 00:15:00	00:15:00	2006-11-17 00:15:00	i	si
2006	F0607	C57	43	1	2006-11-16	05:00:00	05:00:00	2006-11-16 05:00:00	post	2006-11-17	1900-01-02 00:30:00	00:30:00	2006-11-17 00:30:00	i	si
2006	F0607	C57	43	1	2006-11-16	05:00:00	05:00:00	2006-11-16 05:00:00	post	2006-11-17	1900-01-02 00:45:00	00:45:00	2006-11-17 00:45:00	i	si
2006	F0607	C57	43	1	2006-11-16	05:00:00	05:00:00	2006-11-16 05:00:00	post	2006-11-17	1900-01-02 01:00:00	01:00:00	2006-11-17 01:00:00	i	si
2006	F0607	C57	43	1	2006-11-16	05:00:00	05:00:00	2006-11-16 05:00:00	post	2006-11-17	1900-01-02 01:15:00	01:15:00	2006-11-17 01:15:00	i	ai
2006	F0607	C57	43	1	2006-11-16	05:00:00	05:00:00	2006-11-16 05:00:00	post	2006-11-17	1900-01-02 01:30:00	01:30:00	2006-11-17 01:30:00	o, i	ai
2006	F0607	C57	43	1	2006-11-16	05:00:00	05:00:00	2006-11-16 05:00:00	post	2006-11-17	1900-01-02 01:45:00	01:45:00	2006-11-17 01:45:00	i	ai, ee
2006	F0607	C57	43	1	2006-11-16	05:00:00	05:00:00	2006-11-16 05:00:00	post	2006-11-17	1900-01-02 02:00:00	02:00:00	2006-11-17 02:00:00	o
2006	F0607	C57	43	1	2006-11-16	05:00:00	05:00:00	2006-11-16 05:00:00	post	2006-11-17	1900-01-02 02:15:00	02:15:00	2006-11-17 02:15:00	i, o	ai
2006	F0607	C57	43	1	2006-11-16	05:00:00	05:00:00	2006-11-16 05:00:00	post	2006-11-17	1900-01-02 02:30:00	02:30:00	2006-11-17 02:30:00	i	si, ai
2006	F0607	C57	43	1	2006-11-16	05:00:00	05:00:00	2006-11-16 05:00:00	post	2006-11-17	1900-01-02 02:45:00	02:45:00	2006-11-17 02:45:00	o, i
2006	F0607	C57	43	1	2006-11-16	05:00:00	05:00:00	2006-11-16 05:00:00	post	2006-11-17	1900-01-02 03:00:00	03:00:00	2006-11-17 03:00:00	i	ai
2006	F0607	C57	43	1	2006-11-16	05:00:00	05:00:00	2006-11-16 05:00:00	post	2006-11-17	1900-01-02 03:15:00	03:15:00	2006-11-17 03:15:00	i	si
2006	F0607	C57	43	1	2006-11-16	05:00:00	05:00:00	2006-11-16 05:00:00	post	2006-11-17	1900-01-02 03:30:00	03:30:00	2006-11-17 03:30:00	i	ai, si, ai
2006	F0607	C57	43	1	2006-11-16	05:00:00	05:00:00	2006-11-16 05:00:00	post	2006-11-17	1900-01-02 03:45:00	03:45:00	2006-11-17 03:45:00	i	si, ai
2006	F0607	C57	43	1	2006-11-16	05:00:00	05:00:00	2006-11-16 05:00:00	post	2006-11-17	1900-01-02 04:00:00	04:00:00	2006-11-17 04:00:00	i, o	ai
2006	F0607	C57	43	1	2006-11-16	05:00:00	05:00:00	2006-11-16 05:00:00	post	2006-11-17	1900-01-02 04:15:00	04:15:00	2006-11-17 04:15:00	i	si
2006	F0607	C57	43	1	2006-11-16	05:00:00	05:00:00	2006-11-16 05:00:00	post	2006-11-17	1900-01-02 04:30:00	04:30:00	2006-11-17 04:30:00	i	si, ai
2006	F0607	C57	43	1	2006-11-16	05:00:00	05:00:00	2006-11-16 05:00:00	post	2006-11-17	1900-01-02 04:45:00	04:45:00	2006-11-17 04:45:00	i	ai
2006	S0607	Hfe	55	1	2006-11-01	22:55:00	22:55:00	2006-11-01 22:55:00	pre	2006-10-31	22:55:00	22:55:00	2006-10-31 22:55:00	o, i, o	ai
2006	S0607	Hfe	55	1	2006-11-01	22:55:00	22:55:00	2006-11-01 22:55:00	pre	2006-10-31	23:10:00	23:10:00	2006-10-31 23:10:00	i	ai
2006	S0607	Hfe	55	1	2006-11-01	22:55:00	22:55:00	2006-11-01 22:55:00	pre	2006-10-31	23:25:00	23:25:00	2006-10-31 23:25:00	i	sg
2006	S0607	Hfe	55	1	2006-11-01	22:55:00	22:55:00	2006-11-01 22:55:00	pre	2006-10-31	23:40:00	23:40:00	2006-10-31 23:40:00	i	si
2006	S0607	Hfe	55	1	2006-11-01	22:55:00	22:55:00	2006-11-01 22:55:00	pre	2006-10-31	23:55:00	23:55:00	2006-10-31 23:55:00	i	si
2006	S0607	Hfe	55	1	2006-11-01	22:55:00	22:55:00	2006-11-01 22:55:00	pre	2006-11-01	1900-01-01 00:10:00	00:10:00	2006-11-01 00:10:00	i	si
2006	S0607	Hfe	55	1	2006-11-01	22:55:00	22:55:00	2006-11-01 22:55:00	pre	2006-11-01	1900-01-01 00:25:00	00:25:00	2006-11-01 00:25:00	i	sg
2006	S0607	Hfe	55	1	2006-11-01	22:55:00	22:55:00	2006-11-01 22:55:00	pre	2006-11-01	1900-01-01 00:40:00	00:40:00	2006-11-01 00:40:00	i	si
2006	S0607	Hfe	55	1	2006-11-01	22:55:00	22:55:00	2006-11-01 22:55:00	pre	2006-11-01	1900-01-01 00:55:00	00:55:00	2006-11-01 00:55:00	i	ai, si
2006	S0607	Hfe	55	1	2006-11-01	22:55:00	22:55:00	2006-11-01 22:55:00	pre	2006-11-01	1900-01-01 01:10:00	01:10:00	2006-11-01 01:10:00	i	si
2006	S0607	Hfe	55	1	2006-11-01	22:55:00	22:55:00	2006-11-01 22:55:00	pre	2006-11-01	1900-01-01 01:25:00	01:25:00	2006-11-01 01:25:00	i	ai
2006	S0607	Hfe	55	1	2006-11-01	22:55:00	22:55:00	2006-11-01 22:55:00	pre	2006-11-01	1900-01-01 01:40:00	01:40:00	2006-11-01 01:40:00	o
2006	S0607	Hfe	55	1	2006-11-01	22:55:00	22:55:00	2006-11-01 22:55:00	pre	2006-11-01	1900-01-01 01:55:00	01:55:00	2006-11-01 01:55:00	i	nb
2006	S0607	Hfe	55	1	2006-11-01	22:55:00	22:55:00	2006-11-01 22:55:00	pre	2006-11-01	1900-01-01 02:10:00	02:10:00	2006-11-01 02:10:00	i	si
2006	S0607	Hfe	55	1	2006-11-01	22:55:00	22:55:00	2006-11-01 22:55:00	pre	2006-11-01	1900-01-01 02:25:00	02:25:00	2006-11-01 02:25:00	i	sg
2006	S0607	Hfe	55	1	2006-11-01	22:55:00	22:55:00	2006-11-01 22:55:00	pre	2006-11-01	1900-01-01 02:40:00	02:40:00	2006-11-01 02:40:00	i	sg, ai, sg
2006	S0607	Hfe	55	1	2006-11-01	22:55:00	22:55:00	2006-11-01 22:55:00	pre	2006-11-01	1900-01-01 02:55:00	02:55:00	2006-11-01 02:55:00	i	si
2006	S0607	Hfe	55	1	2006-11-01	22:55:00	22:55:00	2006-11-01 22:55:00	pre	2006-11-01	1900-01-01 03:10:00	03:10:00	2006-11-01 03:10:00	i	ai, sg
2006	S0607	Hfe	55	1	2006-11-01	22:55:00	22:55:00	2006-11-01 22:55:00	pre	2006-11-01	1900-01-01 03:25:00	03:25:00	2006-11-01 03:25:00	o
2006	S0607	Hfe	55	1	2006-11-01	22:55:00	22:55:00	2006-11-01 22:55:00	pre	2006-11-01	1900-01-01 03:40:00	03:40:00	2006-11-01 03:40:00	o
2006	S0607	Hfe	55	1	2006-11-01	22:55:00	22:55:00	2006-11-01 22:55:00	pre	2006-11-01	1900-01-01 03:55:00	03:55:00	2006-11-01 03:55:00	o		di
2006	S0607	Hfe	55	1	2006-11-01	22:55:00	22:55:00	2006-11-01 22:55:00	pre	2006-11-01	1900-01-01 04:10:00	04:10:00	2006-11-01 04:10:00	i	ai
2006	S0607	Hfe	55	1	2006-11-01	22:55:00	22:55:00	2006-11-01 22:55:00	pre	2006-11-01	1900-01-01 04:25:00	04:25:00	2006-11-01 04:25:00	i	ai
2006	S0607	Hfe	55	1	2006-11-01	22:55:00	22:55:00	2006-11-01 22:55:00	pre	2006-11-01	1900-01-01 04:40:00	04:40:00	2006-11-01 04:40:00	i	si
2006	S0607	Hfe	55	1	2006-11-01	22:55:00	22:55:00	2006-11-01 22:55:00	pre	2006-11-01	1900-01-01 04:55:00	04:55:00	2006-11-01 04:55:00	i	si
2006	S0607	Hfe	55	1	2006-11-01	22:55:00	22:55:00	2006-11-01 22:55:00	pre	2006-11-01	1900-01-01 05:10:00	05:10:00	2006-11-01 05:10:00	i	si
2006	S0607	Hfe	55	1	2006-11-01	22:55:00	22:55:00	2006-11-01 22:55:00	pre	2006-11-01	1900-01-01 05:25:00	05:25:00	2006-11-01 05:25:00	i	si
2006	S0607	Hfe	55	1	2006-11-01	22:55:00	22:55:00	2006-11-01 22:55:00	pre	2006-11-01	1900-01-01 05:40:00	05:40:00	2006-11-01 05:40:00	i	si
2006	S0607	Hfe	55	1	2006-11-01	22:55:00	22:55:00	2006-11-01 22:55:00	pre	2006-11-01	1900-01-01 05:55:00	05:55:00	2006-11-01 05:55:00	i, o, i	ee, ai
2006	S0607	Hfe	55	1	2006-11-01	22:55:00	22:55:00	2006-11-01 22:55:00	pre	2006-11-01	1900-01-01 06:10:00	06:10:00	2006-11-01 06:10:00	i	ai
2006	S0607	Hfe	55	1	2006-11-01	22:55:00	22:55:00	2006-11-01 22:55:00	pre	2006-11-01	1900-01-01 06:25:00	06:25:00	2006-11-01 06:25:00	i	si
2006	S0607	Hfe	55	1	2006-11-01	22:55:00	22:55:00	2006-11-01 22:55:00	pre	2006-11-01	1900-01-01 06:40:00	06:40:00	2006-11-01 06:40:00	i	si, ai
2006	S0607	Hfe	55	1	2006-11-01	22:55:00	22:55:00	2006-11-01 22:55:00	pre	2006-11-01	1900-01-01 06:55:00	06:55:00	2006-11-01 06:55:00	i	si
2006	S0607	Hfe	55	1	2006-11-01	22:55:00	22:55:00	2006-11-01 22:55:00	pre	2006-11-01	1900-01-01 07:10:00	07:10:00	2006-11-01 07:10:00	i	si
2006	S0607	Hfe	55	1	2006-11-01	22:55:00	22:55:00	2006-11-01 22:55:00	pre	2006-11-01	1900-01-01 07:25:00	07:25:00	2006-11-01 07:25:00	i	ee
2006	S0607	Hfe	55	1	2006-11-01	22:55:00	22:55:00	2006-11-01 22:55:00	pre	2006-11-01	1900-01-01 07:40:00	07:40:00	2006-11-01 07:40:00	i	si
2006	S0607	Hfe	55	1	2006-11-01	22:55:00	22:55:00	2006-11-01 22:55:00	pre	2006-11-01	1900-01-01 07:55:00	07:55:00	2006-11-01 07:55:00	i	ai
2006	S0607	Hfe	55	1	2006-11-01	22:55:00	22:55:00	2006-11-01 22:55:00	pre	2006-11-01	1900-01-01 08:10:00	08:10:00	2006-11-01 08:10:00	i	si
2006	S0607	Hfe	55	1	2006-11-01	22:55:00	22:55:00	2006-11-01 22:55:00	pre	2006-11-01	1900-01-01 08:25:00	08:25:00	2006-11-01 08:25:00	i	si
2006	S0607	Hfe	55	1	2006-11-01	22:55:00	22:55:00	2006-11-01 22:55:00	pre	2006-11-01	1900-01-01 08:40:00	08:40:00	2006-11-01 08:40:00	i	si, ai
2006	S0607	Hfe	55	1	2006-11-01	22:55:00	22:55:00	2006-11-01 22:55:00	pre	2006-11-01	1900-01-01 08:55:00	08:55:00	2006-11-01 08:55:00	i	si
2006	S0607	Hfe	55	1	2006-11-01	22:55:00	22:55:00	2006-11-01 22:55:00	pre	2006-11-01	1900-01-01 09:10:00	09:10:00	2006-11-01 09:10:00	i	si
2006	S0607	Hfe	55	1	2006-11-01	22:55:00	22:55:00	2006-11-01 22:55:00	pre	2006-11-01	1900-01-01 09:25:00	09:25:00	2006-11-01 09:25:00	i	si
2006	S0607	Hfe	55	1	2006-11-01	22:55:00	22:55:00	2006-11-01 22:55:00	pre	2006-11-01	1900-01-01 09:40:00	09:40:00	2006-11-01 09:40:00	i	sg, ai
2006	S0607	Hfe	55	1	2006-11-01	22:55:00	22:55:00	2006-11-01 22:55:00	pre	2006-11-01	1900-01-01 09:55:00	09:55:00	2006-11-01 09:55:00	i	si
2006	S0607	Hfe	55	1	2006-11-01	22:55:00	22:55:00	2006-11-01 22:55:00	pre	2006-11-01	1900-01-01 10:10:00	10:10:00	2006-11-01 10:10:00	i	si
2006	S0607	Hfe	55	1	2006-11-01	22:55:00	22:55:00	2006-11-01 22:55:00	pre	2006-11-01	1900-01-01 10:25:00	10:25:00	2006-11-01 10:25:00	i	si
2006	S0607	Hfe	55	1	2006-11-01	22:55:00	22:55:00	2006-11-01 22:55:00	pre	2006-11-01	1900-01-01 10:40:00	10:40:00	2006-11-01 10:40:00	i	si, ai
2006	S0607	Hfe	55	1	2006-11-01	22:55:00	22:55:00	2006-11-01 22:55:00	pre	2006-11-01	1900-01-01 10:55:00	10:55:00	2006-11-01 10:55:00	i	ai
2006	S0607	Hfe	55	1	2006-11-01	22:55:00	22:55:00	2006-11-01 22:55:00	pre	2006-11-01	1900-01-01 11:10:00	11:10:00	2006-11-01 11:10:00	i	si
2006	S0607	Hfe	55	1	2006-11-01	22:55:00	22:55:00	2006-11-01 22:55:00	pre	2006-11-01	1900-01-01 11:25:00	11:25:00	2006-11-01 11:25:00	i	si
2006	S0607	Hfe	55	1	2006-11-01	22:55:00	22:55:00	2006-11-01 22:55:00	pre	2006-11-01	1900-01-01 11:40:00	11:40:00	2006-11-01 11:40:00	i	si
2006	S0607	Hfe	55	1	2006-11-01	22:55:00	22:55:00	2006-11-01 22:55:00	pre	2006-11-01	1900-01-01 11:55:00	11:55:00	2006-11-01 11:55:00	i	ai, si
2006	S0607	Hfe	55	1	2006-11-01	22:55:00	22:55:00	2006-11-01 22:55:00	pre	2006-11-01	1900-01-01 12:10:00	12:10:00	2006-11-01 12:10:00	i	ai, sg
2006	S0607	Hfe	55	1	2006-11-01	22:55:00	22:55:00	2006-11-01 22:55:00	pre	2006-11-01	1900-01-01 12:25:00	12:25:00	2006-11-01 12:25:00	i	si
2006	S0607	Hfe	55	1	2006-11-01	22:55:00	22:55:00	2006-11-01 22:55:00	pre	2006-11-01	1900-01-01 12:40:00	12:40:00	2006-11-01 12:40:00	i	si
2006	S0607	Hfe	55	1	2006-11-01	22:55:00	22:55:00	2006-11-01 22:55:00	pre	2006-11-01	1900-01-01 12:55:00	12:55:00	2006-11-01 12:55:00	i	si
2006	S0607	Hfe	55	1	2006-11-01	22:55:00	22:55:00	2006-11-01 22:55:00	pre	2006-11-01	1900-01-01 13:10:00	13:10:00	2006-11-01 13:10:00	i	si, ai
2006	S0607	Hfe	55	1	2006-11-01	22:55:00	22:55:00	2006-11-01 22:55:00	pre	2006-11-01	1900-01-01 13:25:00	13:25:00	2006-11-01 13:25:00	i	si
2006	S0607	Hfe	55	1	2006-11-01	22:55:00	22:55:00	2006-11-01 22:55:00	pre	2006-11-01	1900-01-01 13:40:00	13:40:00	2006-11-01 13:40:00	i	si, ai, si
2006	S0607	Hfe	55	1	2006-11-01	22:55:00	22:55:00	2006-11-01 22:55:00	pre	2006-11-01	1900-01-01 13:55:00	13:55:00	2006-11-01 13:55:00	i	si
2006	S0607	Hfe	55	1	2006-11-01	22:55:00	22:55:00	2006-11-01 22:55:00	pre	2006-11-01	1900-01-01 14:10:00	14:10:00	2006-11-01 14:10:00	i	si
2006	S0607	Hfe	55	1	2006-11-01	22:55:00	22:55:00	2006-11-01 22:55:00	pre	2006-11-01	1900-01-01 14:25:00	14:25:00	2006-11-01 14:25:00	i	sg
2006	S0607	Hfe	55	1	2006-11-01	22:55:00	22:55:00	2006-11-01 22:55:00	pre	2006-11-01	1900-01-01 14:40:00	14:40:00	2006-11-01 14:40:00	i	si
2006	S0607	Hfe	55	1	2006-11-01	22:55:00	22:55:00	2006-11-01 22:55:00	pre	2006-11-01	1900-01-01 14:55:00	14:55:00	2006-11-01 14:55:00	i	si
2006	S0607	Hfe	55	1	2006-11-01	22:55:00	22:55:00	2006-11-01 22:55:00	pre	2006-11-01	1900-01-01 15:10:00	15:10:00	2006-11-01 15:10:00	i	si, ai, si
2006	S0607	Hfe	55	1	2006-11-01	22:55:00	22:55:00	2006-11-01 22:55:00	pre	2006-11-01	1900-01-01 15:25:00	15:25:00	2006-11-01 15:25:00	i	ai
2006	S0607	Hfe	55	1	2006-11-01	22:55:00	22:55:00	2006-11-01 22:55:00	pre	2006-11-01	1900-01-01 15:40:00	15:40:00	2006-11-01 15:40:00	i	sg
2006	S0607	Hfe	55	1	2006-11-01	22:55:00	22:55:00	2006-11-01 22:55:00	pre	2006-11-01	1900-01-01 15:55:00	15:55:00	2006-11-01 15:55:00	o		di
2006	S0607	Hfe	55	1	2006-11-01	22:55:00	22:55:00	2006-11-01 22:55:00	pre	2006-11-01	1900-01-01 16:10:00	16:10:00	2006-11-01 16:10:00	o
2006	S0607	Hfe	55	1	2006-11-01	22:55:00	22:55:00	2006-11-01 22:55:00	pre	2006-11-01	1900-01-01 16:25:00	16:25:00	2006-11-01 16:25:00	i	sg
2006	S0607	Hfe	55	1	2006-11-01	22:55:00	22:55:00	2006-11-01 22:55:00	pre	2006-11-01	1900-01-01 16:40:00	16:40:00	2006-11-01 16:40:00	i	si
2006	S0607	Hfe	55	1	2006-11-01	22:55:00	22:55:00	2006-11-01 22:55:00	pre	2006-11-01	1900-01-01 16:55:00	16:55:00	2006-11-01 16:55:00	i	sg
2006	S0607	Hfe	55	1	2006-11-01	22:55:00	22:55:00	2006-11-01 22:55:00	pre	2006-11-01	1900-01-01 17:10:00	17:10:00	2006-11-01 17:10:00	i	ai
2006	S0607	Hfe	55	1	2006-11-01	22:55:00	22:55:00	2006-11-01 22:55:00	pre	2006-11-01	1900-01-01 17:25:00	17:25:00	2006-11-01 17:25:00	o, i	ai
2006	S0607	Hfe	55	1	2006-11-01	22:55:00	22:55:00	2006-11-01 22:55:00	pre	2006-11-01	1900-01-01 17:40:00	17:40:00	2006-11-01 17:40:00	i	ai, si
2006	S0607	Hfe	55	1	2006-11-01	22:55:00	22:55:00	2006-11-01 22:55:00	pre	2006-11-01	1900-01-01 17:55:00	17:55:00	2006-11-01 17:55:00	i	si
2006	S0607	Hfe	55	1	2006-11-01	22:55:00	22:55:00	2006-11-01 22:55:00	pre	2006-11-01	1900-01-01 18:10:00	18:10:00	2006-11-01 18:10:00	o, i	ai	ee
2006	S0607	Hfe	55	1	2006-11-01	22:55:00	22:55:00	2006-11-01 22:55:00	pre	2006-11-01	1900-01-01 18:25:00	18:25:00	2006-11-01 18:25:00	i	si
2006	S0607	Hfe	55	1	2006-11-01	22:55:00	22:55:00	2006-11-01 22:55:00	pre	2006-11-01	1900-01-01 18:40:00	18:40:00	2006-11-01 18:40:00	i	si
2006	S0607	Hfe	55	1	2006-11-01	22:55:00	22:55:00	2006-11-01 22:55:00	pre	2006-11-01	1900-01-01 18:55:00	18:55:00	2006-11-01 18:55:00	i	ai, sg, st
2006	S0607	Hfe	55	1	2006-11-01	22:55:00	22:55:00	2006-11-01 22:55:00	pre	2006-11-01	1900-01-01 19:10:00	19:10:00	2006-11-01 19:10:00	i	si
2006	S0607	Hfe	55	1	2006-11-01	22:55:00	22:55:00	2006-11-01 22:55:00	pre	2006-11-01	1900-01-01 19:25:00	19:25:00	2006-11-01 19:25:00	i	ai, sg, ai
2006	S0607	Hfe	55	1	2006-11-01	22:55:00	22:55:00	2006-11-01 22:55:00	pre	2006-11-01	1900-01-01 19:40:00	19:40:00	2006-11-01 19:40:00	i	si
2006	S0607	Hfe	55	1	2006-11-01	22:55:00	22:55:00	2006-11-01 22:55:00	pre	2006-11-01	1900-01-01 19:55:00	19:55:00	2006-11-01 19:55:00	i, o	ai
2006	S0607	Hfe	55	1	2006-11-01	22:55:00	22:55:00	2006-11-01 22:55:00	pre	2006-11-01	1900-01-01 20:10:00	20:10:00	2006-11-01 20:10:00	i	ai
2006	S0607	Hfe	55	1	2006-11-01	22:55:00	22:55:00	2006-11-01 22:55:00	pre	2006-11-01	1900-01-01 20:25:00	20:25:00	2006-11-01 20:25:00	i	nb, sg
2006	S0607	Hfe	55	1	2006-11-01	22:55:00	22:55:00	2006-11-01 22:55:00	pre	2006-11-01	1900-01-01 20:40:00	20:40:00	2006-11-01 20:40:00	i	ai
2006	S0607	Hfe	55	1	2006-11-01	22:55:00	22:55:00	2006-11-01 22:55:00	pre	2006-11-01	1900-01-01 20:55:00	20:55:00	2006-11-01 20:55:00	i	si
2006	S0607	Hfe	55	1	2006-11-01	22:55:00	22:55:00	2006-11-01 22:55:00	pre	2006-11-01	1900-01-01 21:10:00	21:10:00	2006-11-01 21:10:00	i	ai
2006	S0607	Hfe	55	1	2006-11-01	22:55:00	22:55:00	2006-11-01 22:55:00	pre	2006-11-01	1900-01-01 21:25:00	21:25:00	2006-11-01 21:25:00	i	ai, nb
2006	S0607	Hfe	55	1	2006-11-01	22:55:00	22:55:00	2006-11-01 22:55:00	pre	2006-11-01	1900-01-01 21:40:00	21:40:00	2006-11-01 21:40:00	i	si
2006	S0607	Hfe	55	1	2006-11-01	22:55:00	22:55:00	2006-11-01 22:55:00	pre	2006-11-01	1900-01-01 21:55:00	21:55:00	2006-11-01 21:55:00	i	si
2006	S0607	Hfe	55	1	2006-11-01	22:55:00	22:55:00	2006-11-01 22:55:00	pre	2006-11-01	1900-01-01 22:10:00	22:10:00	2006-11-01 22:10:00	i	ai, sg
2006	S0607	Hfe	55	1	2006-11-01	22:55:00	22:55:00	2006-11-01 22:55:00	pre	2006-11-01	1900-01-01 22:25:00	22:25:00	2006-11-01 22:25:00	i	ai, si
2006	S0607	Hfe	55	1	2006-11-01	22:55:00	22:55:00	2006-11-01 22:55:00	pre	2006-11-01	1900-01-01 22:40:00	22:40:00	2006-11-01 22:40:00	i	si
2006	S0607	Hfe	55	1	2006-11-01	22:55:00	22:55:00	2006-11-01 22:55:00	birth	2006-11-01	1900-01-01 22:55:00	22:55:00	2006-11-01 22:55:00	i	ai, si
2006	S0607	Hfe	55	1	2006-11-01	22:55:00	22:55:00	2006-11-01 22:55:00	post	2006-11-01	1900-01-01 23:10:00	23:10:00	2006-11-01 23:10:00	i	si
2006	S0607	Hfe	55	1	2006-11-01	22:55:00	22:55:00	2006-11-01 22:55:00	post	2006-11-01	1900-01-01 23:25:00	23:25:00	2006-11-01 23:25:00	i	pr, ai, si
2006	S0607	Hfe	55	1	2006-11-01	22:55:00	22:55:00	2006-11-01 22:55:00	post	2006-11-01	1900-01-01 23:40:00	23:40:00	2006-11-01 23:40:00	i	ai, pr, ai
2006	S0607	Hfe	55	1	2006-11-01	22:55:00	22:55:00	2006-11-01 22:55:00	post	2006-11-01	1900-01-01 23:55:00	23:55:00	2006-11-01 23:55:00	i	ai, ap
2006	S0607	Hfe	55	1	2006-11-01	22:55:00	22:55:00	2006-11-01 22:55:00	post	2006-11-02	1900-01-02 00:10:00	00:10:00	2006-11-02 00:10:00	i	ai
2006	S0607	Hfe	55	1	2006-11-01	22:55:00	22:55:00	2006-11-01 22:55:00	post	2006-11-02	1900-01-02 00:25:00	00:25:00	2006-11-02 00:25:00	i	ai
2006	S0607	Hfe	55	1	2006-11-01	22:55:00	22:55:00	2006-11-01 22:55:00	post	2006-11-02	1900-01-02 00:40:00	00:40:00	2006-11-02 00:40:00	i	ai
2006	S0607	Hfe	55	1	2006-11-01	22:55:00	22:55:00	2006-11-01 22:55:00	post	2006-11-02	1900-01-02 00:55:00	00:55:00	2006-11-02 00:55:00	i	ai
2006	S0607	Hfe	55	1	2006-11-01	22:55:00	22:55:00	2006-11-01 22:55:00	post	2006-11-02	1900-01-02 01:10:00	01:10:00	2006-11-02 01:10:00	i	ai, is
2006	S0607	Hfe	55	1	2006-11-01	22:55:00	22:55:00	2006-11-01 22:55:00	post	2006-11-02	1900-01-02 01:25:00	01:25:00	2006-11-02 01:25:00	i	ai
2006	S0607	Hfe	55	1	2006-11-01	22:55:00	22:55:00	2006-11-01 22:55:00	post	2006-11-02	1900-01-02 01:40:00	01:40:00	2006-11-02 01:40:00	i	ai
2006	S0607	Hfe	55	1	2006-11-01	22:55:00	22:55:00	2006-11-01 22:55:00	post	2006-11-02	1900-01-02 01:55:00	01:55:00	2006-11-02 01:55:00	i	ai
2006	S0607	Hfe	55	1	2006-11-01	22:55:00	22:55:00	2006-11-01 22:55:00	post	2006-11-02	1900-01-02 02:10:00	02:10:00	2006-11-02 02:10:00	i	nu, ai
2006	S0607	Hfe	55	1	2006-11-01	22:55:00	22:55:00	2006-11-01 22:55:00	post	2006-11-02	1900-01-02 02:25:00	02:25:00	2006-11-02 02:25:00	i	ai
2006	S0607	Hfe	55	1	2006-11-01	22:55:00	22:55:00	2006-11-01 22:55:00	post	2006-11-02	1900-01-02 02:40:00	02:40:00	2006-11-02 02:40:00	i	ai
2006	S0607	Hfe	55	1	2006-11-01	22:55:00	22:55:00	2006-11-01 22:55:00	post	2006-11-02	1900-01-02 02:55:00	02:55:00	2006-11-02 02:55:00	i	nu
2006	S0607	Hfe	55	1	2006-11-01	22:55:00	22:55:00	2006-11-01 22:55:00	post	2006-11-02	1900-01-02 03:10:00	03:10:00	2006-11-02 03:10:00	i	ai, is
2006	S0607	Hfe	55	1	2006-11-01	22:55:00	22:55:00	2006-11-01 22:55:00	post	2006-11-02	1900-01-02 03:25:00	03:25:00	2006-11-02 03:25:00	i	ai
2006	S0607	Hfe	55	1	2006-11-01	22:55:00	22:55:00	2006-11-01 22:55:00	post	2006-11-02	1900-01-02 03:40:00	03:40:00	2006-11-02 03:40:00	i	ai
2006	S0607	Hfe	55	1	2006-11-01	22:55:00	22:55:00	2006-11-01 22:55:00	post	2006-11-02	1900-01-02 03:55:00	03:55:00	2006-11-02 03:55:00	o		ee
2006	S0607	Hfe	55	1	2006-11-01	22:55:00	22:55:00	2006-11-01 22:55:00	post	2006-11-02	1900-01-02 04:10:00	04:10:00	2006-11-02 04:10:00	i	ai
2006	S0607	Hfe	55	1	2006-11-01	22:55:00	22:55:00	2006-11-01 22:55:00	post	2006-11-02	1900-01-02 04:25:00	04:25:00	2006-11-02 04:25:00	o, i, o	ai
2006	S0607	Hfe	55	1	2006-11-01	22:55:00	22:55:00	2006-11-01 22:55:00	post	2006-11-02	1900-01-02 04:40:00	04:40:00	2006-11-02 04:40:00	i	nu
2006	S0607	Hfe	55	1	2006-11-01	22:55:00	22:55:00	2006-11-01 22:55:00	post	2006-11-02	1900-01-02 04:55:00	04:55:00	2006-11-02 04:55:00	i	ai, sg
2006	S0607	Hfe	55	1	2006-11-01	22:55:00	22:55:00	2006-11-01 22:55:00	post	2006-11-02	1900-01-02 05:10:00	05:10:00	2006-11-02 05:10:00	i	ai, nu
2006	S0607	Hfe	55	1	2006-11-01	22:55:00	22:55:00	2006-11-01 22:55:00	post	2006-11-02	1900-01-02 05:25:00	05:25:00	2006-11-02 05:25:00	i	nu, ai
2006	S0607	Hfe	55	1	2006-11-01	22:55:00	22:55:00	2006-11-01 22:55:00	post	2006-11-02	1900-01-02 05:40:00	05:40:00	2006-11-02 05:40:00	i	nu, ai
2006	S0607	Hfe	55	1	2006-11-01	22:55:00	22:55:00	2006-11-01 22:55:00	post	2006-11-02	1900-01-02 05:55:00	05:55:00	2006-11-02 05:55:00	i	ai, nb
2006	S0607	Hfe	55	1	2006-11-01	22:55:00	22:55:00	2006-11-01 22:55:00	post	2006-11-02	1900-01-02 06:10:00	06:10:00	2006-11-02 06:10:00	i	ai, nu, ai, nb
2006	S0607	Hfe	55	1	2006-11-01	22:55:00	22:55:00	2006-11-01 22:55:00	post	2006-11-02	1900-01-02 06:25:00	06:25:00	2006-11-02 06:25:00	i	ai
2006	S0607	Hfe	55	1	2006-11-01	22:55:00	22:55:00	2006-11-01 22:55:00	post	2006-11-02	1900-01-02 06:40:00	06:40:00	2006-11-02 06:40:00	i	ai, nu
2006	S0607	Hfe	55	1	2006-11-01	22:55:00	22:55:00	2006-11-01 22:55:00	post	2006-11-02	1900-01-02 06:55:00	06:55:00	2006-11-02 06:55:00	i	ai, nu, ai
2006	S0607	Hfe	55	1	2006-11-01	22:55:00	22:55:00	2006-11-01 22:55:00	post	2006-11-02	1900-01-02 07:10:00	07:10:00	2006-11-02 07:10:00	i	nu
2006	S0607	Hfe	55	1	2006-11-01	22:55:00	22:55:00	2006-11-01 22:55:00	post	2006-11-02	1900-01-02 07:25:00	07:25:00	2006-11-02 07:25:00	i	nb, ai
2006	S0607	Hfe	55	1	2006-11-01	22:55:00	22:55:00	2006-11-01 22:55:00	post	2006-11-02	1900-01-02 07:40:00	07:40:00	2006-11-02 07:40:00	o		ee
2006	S0607	Hfe	55	1	2006-11-01	22:55:00	22:55:00	2006-11-01 22:55:00	post	2006-11-02	1900-01-02 07:55:00	07:55:00	2006-11-02 07:55:00	i	ai
2006	S0607	Hfe	55	1	2006-11-01	22:55:00	22:55:00	2006-11-01 22:55:00	post	2006-11-02	1900-01-02 08:10:00	08:10:00	2006-11-02 08:10:00	i	nu
2006	S0607	Hfe	55	1	2006-11-01	22:55:00	22:55:00	2006-11-01 22:55:00	post	2006-11-02	1900-01-02 08:25:00	08:25:00	2006-11-02 08:25:00	i	nu, ai
2006	S0607	Hfe	55	1	2006-11-01	22:55:00	22:55:00	2006-11-01 22:55:00	post	2006-11-02	1900-01-02 08:40:00	08:40:00	2006-11-02 08:40:00	i	ai
2006	S0607	Hfe	55	1	2006-11-01	22:55:00	22:55:00	2006-11-01 22:55:00	post	2006-11-02	1900-01-02 08:55:00	08:55:00	2006-11-02 08:55:00	i	ai, nu
2006	S0607	Hfe	55	1	2006-11-01	22:55:00	22:55:00	2006-11-01 22:55:00	post	2006-11-02	1900-01-02 09:10:00	09:10:00	2006-11-02 09:10:00	i	nu
2006	S0607	Hfe	55	1	2006-11-01	22:55:00	22:55:00	2006-11-01 22:55:00	post	2006-11-02	1900-01-02 09:25:00	09:25:00	2006-11-02 09:25:00	i	nu, ai
2006	S0607	Hfe	55	1	2006-11-01	22:55:00	22:55:00	2006-11-01 22:55:00	post	2006-11-02	1900-01-02 09:40:00	09:40:00	2006-11-02 09:40:00	i	nu
2006	S0607	Hfe	55	1	2006-11-01	22:55:00	22:55:00	2006-11-01 22:55:00	post	2006-11-02	1900-01-02 09:55:00	09:55:00	2006-11-02 09:55:00	i	nu
2006	S0607	Hfe	55	1	2006-11-01	22:55:00	22:55:00	2006-11-01 22:55:00	post	2006-11-02	1900-01-02 10:10:00	10:10:00	2006-11-02 10:10:00	i	ai, nu
2006	S0607	Hfe	55	1	2006-11-01	22:55:00	22:55:00	2006-11-01 22:55:00	post	2006-11-02	1900-01-02 10:25:00	10:25:00	2006-11-02 10:25:00	i	ai
2006	S0607	Hfe	55	1	2006-11-01	22:55:00	22:55:00	2006-11-01 22:55:00	post	2006-11-02	1900-01-02 10:40:00	10:40:00	2006-11-02 10:40:00	i	nu
2006	S0607	Hfe	55	1	2006-11-01	22:55:00	22:55:00	2006-11-01 22:55:00	post	2006-11-02	1900-01-02 10:55:00	10:55:00	2006-11-02 10:55:00	i	nu
2006	S0607	Hfe	55	1	2006-11-01	22:55:00	22:55:00	2006-11-01 22:55:00	post	2006-11-02	1900-01-02 11:10:00	11:10:00	2006-11-02 11:10:00	i	nu
2006	S0607	Hfe	55	1	2006-11-01	22:55:00	22:55:00	2006-11-01 22:55:00	post	2006-11-02	1900-01-02 11:25:00	11:25:00	2006-11-02 11:25:00	i	nu
2006	S0607	Hfe	55	1	2006-11-01	22:55:00	22:55:00	2006-11-01 22:55:00	post	2006-11-02	1900-01-02 11:40:00	11:40:00	2006-11-02 11:40:00	i	ai
2006	S0607	Hfe	55	1	2006-11-01	22:55:00	22:55:00	2006-11-01 22:55:00	post	2006-11-02	1900-01-02 11:55:00	11:55:00	2006-11-02 11:55:00	i	ai
2006	S0607	Hfe	55	1	2006-11-01	22:55:00	22:55:00	2006-11-01 22:55:00	post	2006-11-02	1900-01-02 12:10:00	12:10:00	2006-11-02 12:10:00	i	ai, nu
2006	S0607	Hfe	55	1	2006-11-01	22:55:00	22:55:00	2006-11-01 22:55:00	post	2006-11-02	1900-01-02 12:25:00	12:25:00	2006-11-02 12:25:00	i	nu
2006	S0607	Hfe	55	1	2006-11-01	22:55:00	22:55:00	2006-11-01 22:55:00	post	2006-11-02	1900-01-02 12:40:00	12:40:00	2006-11-02 12:40:00	i	nu, ai
2006	S0607	Hfe	55	1	2006-11-01	22:55:00	22:55:00	2006-11-01 22:55:00	post	2006-11-02	1900-01-02 12:55:00	12:55:00	2006-11-02 12:55:00	i	nu
2006	S0607	Hfe	55	1	2006-11-01	22:55:00	22:55:00	2006-11-01 22:55:00	post	2006-11-02	1900-01-02 13:10:00	13:10:00	2006-11-02 13:10:00	i	ai, nu
2006	S0607	Hfe	55	1	2006-11-01	22:55:00	22:55:00	2006-11-01 22:55:00	post	2006-11-02	1900-01-02 13:25:00	13:25:00	2006-11-02 13:25:00	i	ai, nu, ai
2006	S0607	Hfe	55	1	2006-11-01	22:55:00	22:55:00	2006-11-01 22:55:00	post	2006-11-02	1900-01-02 13:40:00	13:40:00	2006-11-02 13:40:00	i	ai
2006	S0607	Hfe	55	1	2006-11-01	22:55:00	22:55:00	2006-11-01 22:55:00	post	2006-11-02	1900-01-02 13:55:00	13:55:00	2006-11-02 13:55:00	i	sg
2006	S0607	Hfe	55	1	2006-11-01	22:55:00	22:55:00	2006-11-01 22:55:00	post	2006-11-02	1900-01-02 14:10:00	14:10:00	2006-11-02 14:10:00	i	nu
2006	S0607	Hfe	55	1	2006-11-01	22:55:00	22:55:00	2006-11-01 22:55:00	post	2006-11-02	1900-01-02 14:25:00	14:25:00	2006-11-02 14:25:00	i	nu, ai
2006	S0607	Hfe	55	1	2006-11-01	22:55:00	22:55:00	2006-11-01 22:55:00	post	2006-11-02	1900-01-02 14:40:00	14:40:00	2006-11-02 14:40:00	i	nu, ai
2006	S0607	Hfe	55	1	2006-11-01	22:55:00	22:55:00	2006-11-01 22:55:00	post	2006-11-02	1900-01-02 14:55:00	14:55:00	2006-11-02 14:55:00	i	ai
2006	S0607	Hfe	55	1	2006-11-01	22:55:00	22:55:00	2006-11-01 22:55:00	post	2006-11-02	1900-01-02 15:10:00	15:10:00	2006-11-02 15:10:00	i	nu
2006	S0607	Hfe	55	1	2006-11-01	22:55:00	22:55:00	2006-11-01 22:55:00	post	2006-11-02	1900-01-02 15:25:00	15:25:00	2006-11-02 15:25:00	i	nu
2006	S0607	Hfe	55	1	2006-11-01	22:55:00	22:55:00	2006-11-01 22:55:00	post	2006-11-02	1900-01-02 15:40:00	15:40:00	2006-11-02 15:40:00	i	sg
2006	S0607	Hfe	55	1	2006-11-01	22:55:00	22:55:00	2006-11-01 22:55:00	post	2006-11-02	1900-01-02 15:55:00	15:55:00	2006-11-02 15:55:00	o		ee
2006	S0607	Hfe	55	1	2006-11-01	22:55:00	22:55:00	2006-11-01 22:55:00	post	2006-11-02	1900-01-02 16:10:00	16:10:00	2006-11-02 16:10:00	o		ee
2006	S0607	Hfe	55	1	2006-11-01	22:55:00	22:55:00	2006-11-01 22:55:00	post	2006-11-02	1900-01-02 16:25:00	16:25:00	2006-11-02 16:25:00	i	ai, nb
2006	S0607	Hfe	55	1	2006-11-01	22:55:00	22:55:00	2006-11-01 22:55:00	post	2006-11-02	1900-01-02 16:40:00	16:40:00	2006-11-02 16:40:00	i	nu
2006	S0607	Hfe	55	1	2006-11-01	22:55:00	22:55:00	2006-11-01 22:55:00	post	2006-11-02	1900-01-02 16:55:00	16:55:00	2006-11-02 16:55:00	i	ai, nb, ia
2006	S0607	Hfe	55	1	2006-11-01	22:55:00	22:55:00	2006-11-01 22:55:00	post	2006-11-02	1900-01-02 17:10:00	17:10:00	2006-11-02 17:10:00	i	nu
2006	S0607	Hfe	55	1	2006-11-01	22:55:00	22:55:00	2006-11-01 22:55:00	post	2006-11-02	1900-01-02 17:25:00	17:25:00	2006-11-02 17:25:00	o		ee
2006	S0607	Hfe	55	1	2006-11-01	22:55:00	22:55:00	2006-11-01 22:55:00	post	2006-11-02	1900-01-02 17:40:00	17:40:00	2006-11-02 17:40:00	i	ai, ap
2006	S0607	Hfe	55	1	2006-11-01	22:55:00	22:55:00	2006-11-01 22:55:00	post	2006-11-02	1900-01-02 17:55:00	17:55:00	2006-11-02 17:55:00	i	ai, sg
2006	S0607	Hfe	55	1	2006-11-01	22:55:00	22:55:00	2006-11-01 22:55:00	post	2006-11-02	1900-01-02 18:10:00	18:10:00	2006-11-02 18:10:00	i	ai
2006	S0607	Hfe	55	1	2006-11-01	22:55:00	22:55:00	2006-11-01 22:55:00	post	2006-11-02	1900-01-02 18:25:00	18:25:00	2006-11-02 18:25:00	i	nu
2006	S0607	Hfe	55	1	2006-11-01	22:55:00	22:55:00	2006-11-01 22:55:00	post	2006-11-02	1900-01-02 18:40:00	18:40:00	2006-11-02 18:40:00	i	nu
2006	S0607	Hfe	55	1	2006-11-01	22:55:00	22:55:00	2006-11-01 22:55:00	post	2006-11-02	1900-01-02 18:55:00	18:55:00	2006-11-02 18:55:00	i	nu, ai
2006	S0607	Hfe	55	1	2006-11-01	22:55:00	22:55:00	2006-11-01 22:55:00	post	2006-11-02	1900-01-02 19:10:00	19:10:00	2006-11-02 19:10:00	i, o, i	ai, ra
2006	S0607	Hfe	55	1	2006-11-01	22:55:00	22:55:00	2006-11-01 22:55:00	post	2006-11-02	1900-01-02 19:25:00	19:25:00	2006-11-02 19:25:00	i	ai
2006	S0607	Hfe	55	1	2006-11-01	22:55:00	22:55:00	2006-11-01 22:55:00	post	2006-11-02	1900-01-02 19:40:00	19:40:00	2006-11-02 19:40:00	i	ai, nu
2006	S0607	Hfe	55	1	2006-11-01	22:55:00	22:55:00	2006-11-01 22:55:00	post	2006-11-02	1900-01-02 19:55:00	19:55:00	2006-11-02 19:55:00	i	nu
2006	S0607	Hfe	55	1	2006-11-01	22:55:00	22:55:00	2006-11-01 22:55:00	post	2006-11-02	1900-01-02 20:10:00	20:10:00	2006-11-02 20:10:00	i	nu
2006	S0607	Hfe	55	1	2006-11-01	22:55:00	22:55:00	2006-11-01 22:55:00	post	2006-11-02	1900-01-02 20:25:00	20:25:00	2006-11-02 20:25:00	o		ee
2006	S0607	Hfe	55	1	2006-11-01	22:55:00	22:55:00	2006-11-01 22:55:00	post	2006-11-02	1900-01-02 20:40:00	20:40:00	2006-11-02 20:40:00	i	nu, ai
2006	S0607	Hfe	55	1	2006-11-01	22:55:00	22:55:00	2006-11-01 22:55:00	post	2006-11-02	1900-01-02 20:55:00	20:55:00	2006-11-02 20:55:00	i	ai
2006	S0607	Hfe	55	1	2006-11-01	22:55:00	22:55:00	2006-11-01 22:55:00	post	2006-11-02	1900-01-02 21:10:00	21:10:00	2006-11-02 21:10:00	o
2006	S0607	Hfe	55	1	2006-11-01	22:55:00	22:55:00	2006-11-01 22:55:00	post	2006-11-02	1900-01-02 21:25:00	21:25:00	2006-11-02 21:25:00	i	ai
2006	S0607	Hfe	55	1	2006-11-01	22:55:00	22:55:00	2006-11-01 22:55:00	post	2006-11-02	1900-01-02 21:40:00	21:40:00	2006-11-02 21:40:00	i	ai
2006	S0607	Hfe	55	1	2006-11-01	22:55:00	22:55:00	2006-11-01 22:55:00	post	2006-11-02	1900-01-02 21:55:00	21:55:00	2006-11-02 21:55:00	i	ai, sg
2006	S0607	Hfe	55	1	2006-11-01	22:55:00	22:55:00	2006-11-01 22:55:00	post	2006-11-02	1900-01-02 22:10:00	22:10:00	2006-11-02 22:10:00	i	sg
2006	S0607	Hfe	55	1	2006-11-01	22:55:00	22:55:00	2006-11-01 22:55:00	post	2006-11-02	1900-01-02 22:25:00	22:25:00	2006-11-02 22:25:00	i	nu, ai
2006	S0607	Hfe	55	1	2006-11-01	22:55:00	22:55:00	2006-11-01 22:55:00	post	2006-11-02	1900-01-02 22:40:00	22:40:00	2006-11-02 22:40:00	o
2007	S0607	B2m	59	1	2007-02-18	04:05:00	04:05:00	2007-02-18 04:05:00	pre	2007-02-17	04:05:00	04:05:00	2007-02-17 04:05:00	i	ai
2007	S0607	B2m	59	1	2007-02-18	04:05:00	04:05:00	2007-02-18 04:05:00	pre	2007-02-17	04:20:00	04:20:00	2007-02-17 04:20:00	i	si
2007	S0607	B2m	59	1	2007-02-18	04:05:00	04:05:00	2007-02-18 04:05:00	pre	2007-02-17	04:35:00	04:35:00	2007-02-17 04:35:00	i	si
2007	S0607	B2m	59	1	2007-02-18	04:05:00	04:05:00	2007-02-18 04:05:00	pre	2007-02-17	04:50:00	04:50:00	2007-02-17 04:50:00	i	ai, si, ai
2007	S0607	B2m	59	1	2007-02-18	04:05:00	04:05:00	2007-02-18 04:05:00	pre	2007-02-17	05:05:00	05:05:00	2007-02-17 05:05:00	i	si
2007	S0607	B2m	59	1	2007-02-18	04:05:00	04:05:00	2007-02-18 04:05:00	pre	2007-02-17	05:20:00	05:20:00	2007-02-17 05:20:00	i	si
2007	S0607	B2m	59	1	2007-02-18	04:05:00	04:05:00	2007-02-18 04:05:00	pre	2007-02-17	05:35:00	05:35:00	2007-02-17 05:35:00	i	si
2007	S0607	B2m	59	1	2007-02-18	04:05:00	04:05:00	2007-02-18 04:05:00	pre	2007-02-17	05:50:00	05:50:00	2007-02-17 05:50:00	i	si
2007	S0607	B2m	59	1	2007-02-18	04:05:00	04:05:00	2007-02-18 04:05:00	pre	2007-02-17	06:05:00	06:05:00	2007-02-17 06:05:00	o		ee
2007	S0607	B2m	59	1	2007-02-18	04:05:00	04:05:00	2007-02-18 04:05:00	pre	2007-02-17	06:20:00	06:20:00	2007-02-17 06:20:00	i	nb, ai, nb
2007	S0607	B2m	59	1	2007-02-18	04:05:00	04:05:00	2007-02-18 04:05:00	pre	2007-02-17	06:35:00	06:35:00	2007-02-17 06:35:00	i	ai
2007	S0607	B2m	59	1	2007-02-18	04:05:00	04:05:00	2007-02-18 04:05:00	pre	2007-02-17	06:50:00	06:50:00	2007-02-17 06:50:00	i	si
2007	S0607	B2m	59	1	2007-02-18	04:05:00	04:05:00	2007-02-18 04:05:00	pre	2007-02-17	07:05:00	07:05:00	2007-02-17 07:05:00	i	si
2007	S0607	B2m	59	1	2007-02-18	04:05:00	04:05:00	2007-02-18 04:05:00	pre	2007-02-17	07:20:00	07:20:00	2007-02-17 07:20:00	i	sg, si
2007	S0607	B2m	59	1	2007-02-18	04:05:00	04:05:00	2007-02-18 04:05:00	pre	2007-02-17	07:35:00	07:35:00	2007-02-17 07:35:00	i	si
2007	S0607	B2m	59	1	2007-02-18	04:05:00	04:05:00	2007-02-18 04:05:00	pre	2007-02-17	07:50:00	07:50:00	2007-02-17 07:50:00	i	sg, ai, sg
2007	S0607	B2m	59	1	2007-02-18	04:05:00	04:05:00	2007-02-18 04:05:00	pre	2007-02-17	08:05:00	08:05:00	2007-02-17 08:05:00	i	si
2007	S0607	B2m	59	1	2007-02-18	04:05:00	04:05:00	2007-02-18 04:05:00	pre	2007-02-17	08:20:00	08:20:00	2007-02-17 08:20:00	i	si
2007	S0607	B2m	59	1	2007-02-18	04:05:00	04:05:00	2007-02-18 04:05:00	pre	2007-02-17	08:35:00	08:35:00	2007-02-17 08:35:00	i	si
2007	S0607	B2m	59	1	2007-02-18	04:05:00	04:05:00	2007-02-18 04:05:00	pre	2007-02-17	08:50:00	08:50:00	2007-02-17 08:50:00	i	si, ai
2007	S0607	B2m	59	1	2007-02-18	04:05:00	04:05:00	2007-02-18 04:05:00	pre	2007-02-17	09:05:00	09:05:00	2007-02-17 09:05:00	i	si
2007	S0607	B2m	59	1	2007-02-18	04:05:00	04:05:00	2007-02-18 04:05:00	pre	2007-02-17	09:20:00	09:20:00	2007-02-17 09:20:00	i	si
2007	S0607	B2m	59	1	2007-02-18	04:05:00	04:05:00	2007-02-18 04:05:00	pre	2007-02-17	09:35:00	09:35:00	2007-02-17 09:35:00	i	si
2007	S0607	B2m	59	1	2007-02-18	04:05:00	04:05:00	2007-02-18 04:05:00	pre	2007-02-17	09:50:00	09:50:00	2007-02-17 09:50:00	i, o	si, st
2007	S0607	B2m	59	1	2007-02-18	04:05:00	04:05:00	2007-02-18 04:05:00	pre	2007-02-17	10:05:00	10:05:00	2007-02-17 10:05:00	i	nb, ai
2007	S0607	B2m	59	1	2007-02-18	04:05:00	04:05:00	2007-02-18 04:05:00	pre	2007-02-17	10:20:00	10:20:00	2007-02-17 10:20:00	o		ee
2007	S0607	B2m	59	1	2007-02-18	04:05:00	04:05:00	2007-02-18 04:05:00	pre	2007-02-17	10:35:00	10:35:00	2007-02-17 10:35:00	i	si, ai
2007	S0607	B2m	59	1	2007-02-18	04:05:00	04:05:00	2007-02-18 04:05:00	pre	2007-02-17	10:50:00	10:50:00	2007-02-17 10:50:00	i	si
2007	S0607	B2m	59	1	2007-02-18	04:05:00	04:05:00	2007-02-18 04:05:00	pre	2007-02-17	11:05:00	11:05:00	2007-02-17 11:05:00	i	si
2007	S0607	B2m	59	1	2007-02-18	04:05:00	04:05:00	2007-02-18 04:05:00	pre	2007-02-17	11:20:00	11:20:00	2007-02-17 11:20:00	i	si
2007	S0607	B2m	59	1	2007-02-18	04:05:00	04:05:00	2007-02-18 04:05:00	pre	2007-02-17	11:35:00	11:35:00	2007-02-17 11:35:00	i	si
2007	S0607	B2m	59	1	2007-02-18	04:05:00	04:05:00	2007-02-18 04:05:00	pre	2007-02-17	11:50:00	11:50:00	2007-02-17 11:50:00	i	sg
2007	S0607	B2m	59	1	2007-02-18	04:05:00	04:05:00	2007-02-18 04:05:00	pre	2007-02-17	12:05:00	12:05:00	2007-02-17 12:05:00	i	si
2007	S0607	B2m	59	1	2007-02-18	04:05:00	04:05:00	2007-02-18 04:05:00	pre	2007-02-17	12:20:00	12:20:00	2007-02-17 12:20:00	i	si
2007	S0607	B2m	59	1	2007-02-18	04:05:00	04:05:00	2007-02-18 04:05:00	pre	2007-02-17	12:35:00	12:35:00	2007-02-17 12:35:00	i	ai, si
2007	S0607	B2m	59	1	2007-02-18	04:05:00	04:05:00	2007-02-18 04:05:00	pre	2007-02-17	12:50:00	12:50:00	2007-02-17 12:50:00	i	si, ai, si
2007	S0607	B2m	59	1	2007-02-18	04:05:00	04:05:00	2007-02-18 04:05:00	pre	2007-02-17	13:05:00	13:05:00	2007-02-17 13:05:00	i	si
2007	S0607	B2m	59	1	2007-02-18	04:05:00	04:05:00	2007-02-18 04:05:00	pre	2007-02-17	13:20:00	13:20:00	2007-02-17 13:20:00	i	si, ai
2007	S0607	B2m	59	1	2007-02-18	04:05:00	04:05:00	2007-02-18 04:05:00	pre	2007-02-17	13:35:00	13:35:00	2007-02-17 13:35:00	i	si
2007	S0607	B2m	59	1	2007-02-18	04:05:00	04:05:00	2007-02-18 04:05:00	pre	2007-02-17	13:50:00	13:50:00	2007-02-17 13:50:00	o		ee
2007	S0607	B2m	59	1	2007-02-18	04:05:00	04:05:00	2007-02-18 04:05:00	pre	2007-02-17	14:05:00	14:05:00	2007-02-17 14:05:00	o, i		tt
2007	S0607	B2m	59	1	2007-02-18	04:05:00	04:05:00	2007-02-18 04:05:00	pre	2007-02-17	14:20:00	14:20:00	2007-02-17 14:20:00	i	sg
2007	S0607	B2m	59	1	2007-02-18	04:05:00	04:05:00	2007-02-18 04:05:00	pre	2007-02-17	14:35:00	14:35:00	2007-02-17 14:35:00	i	ai
2007	S0607	B2m	59	1	2007-02-18	04:05:00	04:05:00	2007-02-18 04:05:00	pre	2007-02-17	14:50:00	14:50:00	2007-02-17 14:50:00	i	si, ai
2007	S0607	B2m	59	1	2007-02-18	04:05:00	04:05:00	2007-02-18 04:05:00	pre	2007-02-17	15:05:00	15:05:00	2007-02-17 15:05:00	i	ai
2007	S0607	B2m	59	1	2007-02-18	04:05:00	04:05:00	2007-02-18 04:05:00	pre	2007-02-17	15:20:00	15:20:00	2007-02-17 15:20:00	i	si
2007	S0607	B2m	59	1	2007-02-18	04:05:00	04:05:00	2007-02-18 04:05:00	pre	2007-02-17	15:35:00	15:35:00	2007-02-17 15:35:00	i	si
2007	S0607	B2m	59	1	2007-02-18	04:05:00	04:05:00	2007-02-18 04:05:00	pre	2007-02-17	15:50:00	15:50:00	2007-02-17 15:50:00	i	si
2007	S0607	B2m	59	1	2007-02-18	04:05:00	04:05:00	2007-02-18 04:05:00	pre	2007-02-17	16:05:00	16:05:00	2007-02-17 16:05:00	i	si
2007	S0607	B2m	59	1	2007-02-18	04:05:00	04:05:00	2007-02-18 04:05:00	pre	2007-02-17	16:20:00	16:20:00	2007-02-17 16:20:00	i	sg, ai
2007	S0607	B2m	59	1	2007-02-18	04:05:00	04:05:00	2007-02-18 04:05:00	pre	2007-02-17	16:35:00	16:35:00	2007-02-17 16:35:00	o		ee
2007	S0607	B2m	59	1	2007-02-18	04:05:00	04:05:00	2007-02-18 04:05:00	pre	2007-02-17	16:50:00	16:50:00	2007-02-17 16:50:00	i	ai, si, ai, si
2007	S0607	B2m	59	1	2007-02-18	04:05:00	04:05:00	2007-02-18 04:05:00	pre	2007-02-17	17:05:00	17:05:00	2007-02-17 17:05:00	i	si, ai, si
2007	S0607	B2m	59	1	2007-02-18	04:05:00	04:05:00	2007-02-18 04:05:00	pre	2007-02-17	17:20:00	17:20:00	2007-02-17 17:20:00	i	si, ai
2007	S0607	B2m	59	1	2007-02-18	04:05:00	04:05:00	2007-02-18 04:05:00	pre	2007-02-17	17:35:00	17:35:00	2007-02-17 17:35:00	i	ai
2007	S0607	B2m	59	1	2007-02-18	04:05:00	04:05:00	2007-02-18 04:05:00	pre	2007-02-17	17:50:00	17:50:00	2007-02-17 17:50:00	o
2007	S0607	B2m	59	1	2007-02-18	04:05:00	04:05:00	2007-02-18 04:05:00	pre	2007-02-17	18:05:00	18:05:00	2007-02-17 18:05:00	o		ee
2007	S0607	B2m	59	1	2007-02-18	04:05:00	04:05:00	2007-02-18 04:05:00	pre	2007-02-17	18:20:00	18:20:00	2007-02-17 18:20:00	o
2007	S0607	B2m	59	1	2007-02-18	04:05:00	04:05:00	2007-02-18 04:05:00	pre	2007-02-17	18:35:00	18:35:00	2007-02-17 18:35:00	o
2007	S0607	B2m	59	1	2007-02-18	04:05:00	04:05:00	2007-02-18 04:05:00	pre	2007-02-17	18:50:00	18:50:00	2007-02-17 18:50:00	i, o, i	ai
2007	S0607	B2m	59	1	2007-02-18	04:05:00	04:05:00	2007-02-18 04:05:00	pre	2007-02-17	19:05:00	19:05:00	2007-02-17 19:05:00	i	sg
2007	S0607	B2m	59	1	2007-02-18	04:05:00	04:05:00	2007-02-18 04:05:00	pre	2007-02-17	19:20:00	19:20:00	2007-02-17 19:20:00	i	ai, si
2007	S0607	B2m	59	1	2007-02-18	04:05:00	04:05:00	2007-02-18 04:05:00	pre	2007-02-17	19:35:00	19:35:00	2007-02-17 19:35:00	i	si
2007	S0607	B2m	59	1	2007-02-18	04:05:00	04:05:00	2007-02-18 04:05:00	pre	2007-02-17	19:50:00	19:50:00	2007-02-17 19:50:00	i	si
2007	S0607	B2m	59	1	2007-02-18	04:05:00	04:05:00	2007-02-18 04:05:00	pre	2007-02-17	20:05:00	20:05:00	2007-02-17 20:05:00	i	si
2007	S0607	B2m	59	1	2007-02-18	04:05:00	04:05:00	2007-02-18 04:05:00	pre	2007-02-17	20:20:00	20:20:00	2007-02-17 20:20:00	i	ai, si, ai
2007	S0607	B2m	59	1	2007-02-18	04:05:00	04:05:00	2007-02-18 04:05:00	pre	2007-02-17	20:35:00	20:35:00	2007-02-17 20:35:00	i	si
2007	S0607	B2m	59	1	2007-02-18	04:05:00	04:05:00	2007-02-18 04:05:00	pre	2007-02-17	20:50:00	20:50:00	2007-02-17 20:50:00	i	si
2007	S0607	B2m	59	1	2007-02-18	04:05:00	04:05:00	2007-02-18 04:05:00	pre	2007-02-17	21:05:00	21:05:00	2007-02-17 21:05:00	i	si
2007	S0607	B2m	59	1	2007-02-18	04:05:00	04:05:00	2007-02-18 04:05:00	pre	2007-02-17	21:20:00	21:20:00	2007-02-17 21:20:00	i	si
2007	S0607	B2m	59	1	2007-02-18	04:05:00	04:05:00	2007-02-18 04:05:00	pre	2007-02-17	21:35:00	21:35:00	2007-02-17 21:35:00	i	ai, sg
2007	S0607	B2m	59	1	2007-02-18	04:05:00	04:05:00	2007-02-18 04:05:00	pre	2007-02-17	21:50:00	21:50:00	2007-02-17 21:50:00	i	ai, si
2007	S0607	B2m	59	1	2007-02-18	04:05:00	04:05:00	2007-02-18 04:05:00	pre	2007-02-17	22:05:00	22:05:00	2007-02-17 22:05:00	i	si
2007	S0607	B2m	59	1	2007-02-18	04:05:00	04:05:00	2007-02-18 04:05:00	pre	2007-02-17	22:20:00	22:20:00	2007-02-17 22:20:00	i	ai
2007	S0607	B2m	59	1	2007-02-18	04:05:00	04:05:00	2007-02-18 04:05:00	pre	2007-02-17	22:35:00	22:35:00	2007-02-17 22:35:00	i	si
2007	S0607	B2m	59	1	2007-02-18	04:05:00	04:05:00	2007-02-18 04:05:00	pre	2007-02-17	22:50:00	22:50:00	2007-02-17 22:50:00	i	sg
2007	S0607	B2m	59	1	2007-02-18	04:05:00	04:05:00	2007-02-18 04:05:00	pre	2007-02-17	23:05:00	23:05:00	2007-02-17 23:05:00	i	ai
2007	S0607	B2m	59	1	2007-02-18	04:05:00	04:05:00	2007-02-18 04:05:00	pre	2007-02-17	23:20:00	23:20:00	2007-02-17 23:20:00	i	si, ai
2007	S0607	B2m	59	1	2007-02-18	04:05:00	04:05:00	2007-02-18 04:05:00	pre	2007-02-17	23:35:00	23:35:00	2007-02-17 23:35:00	i	si
2007	S0607	B2m	59	1	2007-02-18	04:05:00	04:05:00	2007-02-18 04:05:00	pre	2007-02-17	23:50:00	23:50:00	2007-02-17 23:50:00	i	si
2007	S0607	B2m	59	1	2007-02-18	04:05:00	04:05:00	2007-02-18 04:05:00	pre	2007-02-18	1900-01-01 00:05:00	00:05:00	2007-02-18 00:05:00	i	si
2007	S0607	B2m	59	1	2007-02-18	04:05:00	04:05:00	2007-02-18 04:05:00	pre	2007-02-18	1900-01-01 00:20:00	00:20:00	2007-02-18 00:20:00	i	si
2007	S0607	B2m	59	1	2007-02-18	04:05:00	04:05:00	2007-02-18 04:05:00	pre	2007-02-18	1900-01-01 00:35:00	00:35:00	2007-02-18 00:35:00	i	si, ai
2007	S0607	B2m	59	1	2007-02-18	04:05:00	04:05:00	2007-02-18 04:05:00	pre	2007-02-18	1900-01-01 00:50:00	00:50:00	2007-02-18 00:50:00	i	si, ai
2007	S0607	B2m	59	1	2007-02-18	04:05:00	04:05:00	2007-02-18 04:05:00	pre	2007-02-18	1900-01-01 01:05:00	01:05:00	2007-02-18 01:05:00	o		ee
2007	S0607	B2m	59	1	2007-02-18	04:05:00	04:05:00	2007-02-18 04:05:00	pre	2007-02-18	1900-01-01 01:20:00	01:20:00	2007-02-18 01:20:00	i	ai, sg, si
2007	S0607	B2m	59	1	2007-02-18	04:05:00	04:05:00	2007-02-18 04:05:00	pre	2007-02-18	1900-01-01 01:35:00	01:35:00	2007-02-18 01:35:00	i	si
2007	S0607	B2m	59	1	2007-02-18	04:05:00	04:05:00	2007-02-18 04:05:00	pre	2007-02-18	1900-01-01 01:50:00	01:50:00	2007-02-18 01:50:00	i	si
2007	S0607	B2m	59	1	2007-02-18	04:05:00	04:05:00	2007-02-18 04:05:00	pre	2007-02-18	1900-01-01 02:05:00	02:05:00	2007-02-18 02:05:00	i	ai
2007	S0607	B2m	59	1	2007-02-18	04:05:00	04:05:00	2007-02-18 04:05:00	pre	2007-02-18	1900-01-01 02:20:00	02:20:00	2007-02-18 02:20:00	i	si, ai
2007	S0607	B2m	59	1	2007-02-18	04:05:00	04:05:00	2007-02-18 04:05:00	pre	2007-02-18	1900-01-01 02:35:00	02:35:00	2007-02-18 02:35:00	i	si, pr, ai
2007	S0607	B2m	59	1	2007-02-18	04:05:00	04:05:00	2007-02-18 04:05:00	pre	2007-02-18	1900-01-01 02:50:00	02:50:00	2007-02-18 02:50:00	i	ai
2007	S0607	B2m	59	1	2007-02-18	04:05:00	04:05:00	2007-02-18 04:05:00	pre	2007-02-18	1900-01-01 03:05:00	03:05:00	2007-02-18 03:05:00	i	ai
2007	S0607	B2m	59	1	2007-02-18	04:05:00	04:05:00	2007-02-18 04:05:00	pre	2007-02-18	1900-01-01 03:20:00	03:20:00	2007-02-18 03:20:00	i	ai
2007	S0607	B2m	59	1	2007-02-18	04:05:00	04:05:00	2007-02-18 04:05:00	pre	2007-02-18	1900-01-01 03:35:00	03:35:00	2007-02-18 03:35:00	i	ai
2007	S0607	B2m	59	1	2007-02-18	04:05:00	04:05:00	2007-02-18 04:05:00	pre	2007-02-18	1900-01-01 03:50:00	03:50:00	2007-02-18 03:50:00	i	ai, pr, ai
2007	S0607	B2m	59	1	2007-02-18	04:05:00	04:05:00	2007-02-18 04:05:00	birth	2007-02-18	1900-01-01 04:05:00	04:05:00	2007-02-18 04:05:00	i	ai
2007	S0607	B2m	59	1	2007-02-18	04:05:00	04:05:00	2007-02-18 04:05:00	post	2007-02-18	1900-01-01 04:20:00	04:20:00	2007-02-18 04:20:00	i	ai, pr, ai
2007	S0607	B2m	59	1	2007-02-18	04:05:00	04:05:00	2007-02-18 04:05:00	post	2007-02-18	1900-01-01 04:35:00	04:35:00	2007-02-18 04:35:00	i	ai
2007	S0607	B2m	59	1	2007-02-18	04:05:00	04:05:00	2007-02-18 04:05:00	post	2007-02-18	1900-01-01 04:50:00	04:50:00	2007-02-18 04:50:00	i, o, i	ai, st, ai
2007	S0607	B2m	59	1	2007-02-18	04:05:00	04:05:00	2007-02-18 04:05:00	post	2007-02-18	1900-01-01 05:05:00	05:05:00	2007-02-18 05:05:00	i	ai, si, pr
2007	S0607	B2m	59	1	2007-02-18	04:05:00	04:05:00	2007-02-18 04:05:00	post	2007-02-18	1900-01-01 05:20:00	05:20:00	2007-02-18 05:20:00	i	ai
2007	S0607	B2m	59	1	2007-02-18	04:05:00	04:05:00	2007-02-18 04:05:00	post	2007-02-18	1900-01-01 05:35:00	05:35:00	2007-02-18 05:35:00	i	ai, nu, ai
2007	S0607	B2m	59	1	2007-02-18	04:05:00	04:05:00	2007-02-18 04:05:00	post	2007-02-18	1900-01-01 05:50:00	05:50:00	2007-02-18 05:50:00	i	nu, ai, nu
2007	S0607	B2m	59	1	2007-02-18	04:05:00	04:05:00	2007-02-18 04:05:00	post	2007-02-18	1900-01-01 06:05:00	06:05:00	2007-02-18 06:05:00	i	nu
2007	S0607	B2m	59	1	2007-02-18	04:05:00	04:05:00	2007-02-18 04:05:00	post	2007-02-18	1900-01-01 06:20:00	06:20:00	2007-02-18 06:20:00	i	nu
2007	S0607	B2m	59	1	2007-02-18	04:05:00	04:05:00	2007-02-18 04:05:00	post	2007-02-18	1900-01-01 06:35:00	06:35:00	2007-02-18 06:35:00	i	sg
2007	S0607	B2m	59	1	2007-02-18	04:05:00	04:05:00	2007-02-18 04:05:00	post	2007-02-18	1900-01-01 06:50:00	06:50:00	2007-02-18 06:50:00	i, o, i	ai
2007	S0607	B2m	59	1	2007-02-18	04:05:00	04:05:00	2007-02-18 04:05:00	post	2007-02-18	1900-01-01 07:05:00	07:05:00	2007-02-18 07:05:00	i, o, i	ai, nb
2007	S0607	B2m	59	1	2007-02-18	04:05:00	04:05:00	2007-02-18 04:05:00	post	2007-02-18	1900-01-01 07:20:00	07:20:00	2007-02-18 07:20:00	i	nu
2007	S0607	B2m	59	1	2007-02-18	04:05:00	04:05:00	2007-02-18 04:05:00	post	2007-02-18	1900-01-01 07:35:00	07:35:00	2007-02-18 07:35:00	i	nu
2007	S0607	B2m	59	1	2007-02-18	04:05:00	04:05:00	2007-02-18 04:05:00	post	2007-02-18	1900-01-01 07:50:00	07:50:00	2007-02-18 07:50:00	i	nu
2007	S0607	B2m	59	1	2007-02-18	04:05:00	04:05:00	2007-02-18 04:05:00	post	2007-02-18	1900-01-01 08:05:00	08:05:00	2007-02-18 08:05:00	i	nu
2007	S0607	B2m	59	1	2007-02-18	04:05:00	04:05:00	2007-02-18 04:05:00	post	2007-02-18	1900-01-01 08:20:00	08:20:00	2007-02-18 08:20:00	o, i	sg	tt
2007	S0607	B2m	59	1	2007-02-18	04:05:00	04:05:00	2007-02-18 04:05:00	post	2007-02-18	1900-01-01 08:35:00	08:35:00	2007-02-18 08:35:00	i	ai, nb
2007	S0607	B2m	59	1	2007-02-18	04:05:00	04:05:00	2007-02-18 04:05:00	post	2007-02-18	1900-01-01 08:50:00	08:50:00	2007-02-18 08:50:00	i	nu
2007	S0607	B2m	59	1	2007-02-18	04:05:00	04:05:00	2007-02-18 04:05:00	post	2007-02-18	1900-01-01 09:05:00	09:05:00	2007-02-18 09:05:00	i	nu
2007	S0607	B2m	59	1	2007-02-18	04:05:00	04:05:00	2007-02-18 04:05:00	post	2007-02-18	1900-01-01 09:20:00	09:20:00	2007-02-18 09:20:00	i	nu
2007	S0607	B2m	59	1	2007-02-18	04:05:00	04:05:00	2007-02-18 04:05:00	post	2007-02-18	1900-01-01 09:35:00	09:35:00	2007-02-18 09:35:00	i	nu
2007	S0607	B2m	59	1	2007-02-18	04:05:00	04:05:00	2007-02-18 04:05:00	post	2007-02-18	1900-01-01 09:50:00	09:50:00	2007-02-18 09:50:00	i	ai, nb
2007	S0607	B2m	59	1	2007-02-18	04:05:00	04:05:00	2007-02-18 04:05:00	post	2007-02-18	1900-01-01 10:05:00	10:05:00	2007-02-18 10:05:00	i	nu
2007	S0607	B2m	59	1	2007-02-18	04:05:00	04:05:00	2007-02-18 04:05:00	post	2007-02-18	1900-01-01 10:20:00	10:20:00	2007-02-18 10:20:00	i	nu, ai, nu
2007	S0607	B2m	59	1	2007-02-18	04:05:00	04:05:00	2007-02-18 04:05:00	post	2007-02-18	1900-01-01 10:35:00	10:35:00	2007-02-18 10:35:00	i	nu
2007	S0607	B2m	59	1	2007-02-18	04:05:00	04:05:00	2007-02-18 04:05:00	post	2007-02-18	1900-01-01 10:50:00	10:50:00	2007-02-18 10:50:00	i	nu
2007	S0607	B2m	59	1	2007-02-18	04:05:00	04:05:00	2007-02-18 04:05:00	post	2007-02-18	1900-01-01 11:05:00	11:05:00	2007-02-18 11:05:00	i	ai
2007	S0607	B2m	59	1	2007-02-18	04:05:00	04:05:00	2007-02-18 04:05:00	post	2007-02-18	1900-01-01 11:20:00	11:20:00	2007-02-18 11:20:00	i	nu
2007	S0607	B2m	59	1	2007-02-18	04:05:00	04:05:00	2007-02-18 04:05:00	post	2007-02-18	1900-01-01 11:35:00	11:35:00	2007-02-18 11:35:00	i	nu
2007	S0607	B2m	59	1	2007-02-18	04:05:00	04:05:00	2007-02-18 04:05:00	post	2007-02-18	1900-01-01 11:50:00	11:50:00	2007-02-18 11:50:00	i	nu, ai, nu
2007	S0607	B2m	59	1	2007-02-18	04:05:00	04:05:00	2007-02-18 04:05:00	post	2007-02-18	1900-01-01 12:05:00	12:05:00	2007-02-18 12:05:00	o, i		ee
2007	S0607	B2m	59	1	2007-02-18	04:05:00	04:05:00	2007-02-18 04:05:00	post	2007-02-18	1900-01-01 12:20:00	12:20:00	2007-02-18 12:20:00	o		tt, sg, tt
2007	S0607	B2m	59	1	2007-02-18	04:05:00	04:05:00	2007-02-18 04:05:00	post	2007-02-18	1900-01-01 12:35:00	12:35:00	2007-02-18 12:35:00	o, i	ai	tt
2007	S0607	B2m	59	1	2007-02-18	04:05:00	04:05:00	2007-02-18 04:05:00	post	2007-02-18	1900-01-01 12:50:00	12:50:00	2007-02-18 12:50:00	i	ai
2007	S0607	B2m	59	1	2007-02-18	04:05:00	04:05:00	2007-02-18 04:05:00	post	2007-02-18	1900-01-01 13:05:00	13:05:00	2007-02-18 13:05:00	i	ai
2007	S0607	B2m	59	1	2007-02-18	04:05:00	04:05:00	2007-02-18 04:05:00	post	2007-02-18	1900-01-01 13:20:00	13:20:00	2007-02-18 13:20:00	i	ai, nu
2007	S0607	B2m	59	1	2007-02-18	04:05:00	04:05:00	2007-02-18 04:05:00	post	2007-02-18	1900-01-01 13:35:00	13:35:00	2007-02-18 13:35:00	i	ai, nu, ai
2007	S0607	B2m	59	1	2007-02-18	04:05:00	04:05:00	2007-02-18 04:05:00	post	2007-02-18	1900-01-01 13:50:00	13:50:00	2007-02-18 13:50:00	i	nu, ai, nu
2007	S0607	B2m	59	1	2007-02-18	04:05:00	04:05:00	2007-02-18 04:05:00	post	2007-02-18	1900-01-01 14:05:00	14:05:00	2007-02-18 14:05:00	i	nu, ai
2007	S0607	B2m	59	1	2007-02-18	04:05:00	04:05:00	2007-02-18 04:05:00	post	2007-02-18	1900-01-01 14:20:00	14:20:00	2007-02-18 14:20:00	i	ai, nu, ai
2007	S0607	B2m	59	1	2007-02-18	04:05:00	04:05:00	2007-02-18 04:05:00	post	2007-02-18	1900-01-01 14:35:00	14:35:00	2007-02-18 14:35:00	i	nu, ai
2007	S0607	B2m	59	1	2007-02-18	04:05:00	04:05:00	2007-02-18 04:05:00	post	2007-02-18	1900-01-01 14:50:00	14:50:00	2007-02-18 14:50:00	i	nu, ai
2007	S0607	B2m	59	1	2007-02-18	04:05:00	04:05:00	2007-02-18 04:05:00	post	2007-02-18	1900-01-01 15:05:00	15:05:00	2007-02-18 15:05:00	i	nu
2007	S0607	B2m	59	1	2007-02-18	04:05:00	04:05:00	2007-02-18 04:05:00	post	2007-02-18	1900-01-01 15:20:00	15:20:00	2007-02-18 15:20:00	i	ai, nu
2007	S0607	B2m	59	1	2007-02-18	04:05:00	04:05:00	2007-02-18 04:05:00	post	2007-02-18	1900-01-01 15:35:00	15:35:00	2007-02-18 15:35:00	o		ee
2007	S0607	B2m	59	1	2007-02-18	04:05:00	04:05:00	2007-02-18 04:05:00	post	2007-02-18	1900-01-01 15:50:00	15:50:00	2007-02-18 15:50:00	o
2007	S0607	B2m	59	1	2007-02-18	04:05:00	04:05:00	2007-02-18 04:05:00	post	2007-02-18	1900-01-01 16:05:00	16:05:00	2007-02-18 16:05:00	i	ai, nb
2007	S0607	B2m	59	1	2007-02-18	04:05:00	04:05:00	2007-02-18 04:05:00	post	2007-02-18	1900-01-01 16:20:00	16:20:00	2007-02-18 16:20:00	i	ai
2007	S0607	B2m	59	1	2007-02-18	04:05:00	04:05:00	2007-02-18 04:05:00	post	2007-02-18	1900-01-01 16:35:00	16:35:00	2007-02-18 16:35:00	i	ai
2007	S0607	B2m	59	1	2007-02-18	04:05:00	04:05:00	2007-02-18 04:05:00	post	2007-02-18	1900-01-01 16:50:00	16:50:00	2007-02-18 16:50:00	i	ai, nu
2007	S0607	B2m	59	1	2007-02-18	04:05:00	04:05:00	2007-02-18 04:05:00	post	2007-02-18	1900-01-01 17:05:00	17:05:00	2007-02-18 17:05:00	i	nu, ai
2007	S0607	B2m	59	1	2007-02-18	04:05:00	04:05:00	2007-02-18 04:05:00	post	2007-02-18	1900-01-01 17:20:00	17:20:00	2007-02-18 17:20:00	i	ai
2007	S0607	B2m	59	1	2007-02-18	04:05:00	04:05:00	2007-02-18 04:05:00	post	2007-02-18	1900-01-01 17:35:00	17:35:00	2007-02-18 17:35:00	i	ai
2007	S0607	B2m	59	1	2007-02-18	04:05:00	04:05:00	2007-02-18 04:05:00	post	2007-02-18	1900-01-01 17:50:00	17:50:00	2007-02-18 17:50:00	i, o		ee, tt
2007	S0607	B2m	59	1	2007-02-18	04:05:00	04:05:00	2007-02-18 04:05:00	post	2007-02-18	1900-01-01 18:05:00	18:05:00	2007-02-18 18:05:00	o		tt
2007	S0607	B2m	59	1	2007-02-18	04:05:00	04:05:00	2007-02-18 04:05:00	post	2007-02-18	1900-01-01 18:20:00	18:20:00	2007-02-18 18:20:00	i	ai
2007	S0607	B2m	59	1	2007-02-18	04:05:00	04:05:00	2007-02-18 04:05:00	post	2007-02-18	1900-01-01 18:35:00	18:35:00	2007-02-18 18:35:00	o
2007	S0607	B2m	59	1	2007-02-18	04:05:00	04:05:00	2007-02-18 04:05:00	post	2007-02-18	1900-01-01 18:50:00	18:50:00	2007-02-18 18:50:00	i	ai
2007	S0607	B2m	59	1	2007-02-18	04:05:00	04:05:00	2007-02-18 04:05:00	post	2007-02-18	1900-01-01 19:05:00	19:05:00	2007-02-18 19:05:00	i	ai
2007	S0607	B2m	59	1	2007-02-18	04:05:00	04:05:00	2007-02-18 04:05:00	post	2007-02-18	1900-01-01 19:20:00	19:20:00	2007-02-18 19:20:00	i	nu
2007	S0607	B2m	59	1	2007-02-18	04:05:00	04:05:00	2007-02-18 04:05:00	post	2007-02-18	1900-01-01 19:35:00	19:35:00	2007-02-18 19:35:00	i	nu
2007	S0607	B2m	59	1	2007-02-18	04:05:00	04:05:00	2007-02-18 04:05:00	post	2007-02-18	1900-01-01 19:50:00	19:50:00	2007-02-18 19:50:00	i	nu
2007	S0607	B2m	59	1	2007-02-18	04:05:00	04:05:00	2007-02-18 04:05:00	post	2007-02-18	1900-01-01 20:05:00	20:05:00	2007-02-18 20:05:00	i	nu
2007	S0607	B2m	59	1	2007-02-18	04:05:00	04:05:00	2007-02-18 04:05:00	post	2007-02-18	1900-01-01 20:20:00	20:20:00	2007-02-18 20:20:00	i	nu, ai
2007	S0607	B2m	59	1	2007-02-18	04:05:00	04:05:00	2007-02-18 04:05:00	post	2007-02-18	1900-01-01 20:35:00	20:35:00	2007-02-18 20:35:00	i	ai
2007	S0607	B2m	59	1	2007-02-18	04:05:00	04:05:00	2007-02-18 04:05:00	post	2007-02-18	1900-01-01 20:50:00	20:50:00	2007-02-18 20:50:00	i	nu
2007	S0607	B2m	59	1	2007-02-18	04:05:00	04:05:00	2007-02-18 04:05:00	post	2007-02-18	1900-01-01 21:05:00	21:05:00	2007-02-18 21:05:00	i	nu, ai
2007	S0607	B2m	59	1	2007-02-18	04:05:00	04:05:00	2007-02-18 04:05:00	post	2007-02-18	1900-01-01 21:20:00	21:20:00	2007-02-18 21:20:00	i	ai
2007	S0607	B2m	59	1	2007-02-18	04:05:00	04:05:00	2007-02-18 04:05:00	post	2007-02-18	1900-01-01 21:35:00	21:35:00	2007-02-18 21:35:00	i	nu
2007	S0607	B2m	59	1	2007-02-18	04:05:00	04:05:00	2007-02-18 04:05:00	post	2007-02-18	1900-01-01 21:50:00	21:50:00	2007-02-18 21:50:00	o		ee
2007	S0607	B2m	59	1	2007-02-18	04:05:00	04:05:00	2007-02-18 04:05:00	post	2007-02-18	1900-01-01 22:05:00	22:05:00	2007-02-18 22:05:00	i	ai, nu
2007	S0607	B2m	59	1	2007-02-18	04:05:00	04:05:00	2007-02-18 04:05:00	post	2007-02-18	1900-01-01 22:20:00	22:20:00	2007-02-18 22:20:00	i	ai
2007	S0607	B2m	59	1	2007-02-18	04:05:00	04:05:00	2007-02-18 04:05:00	post	2007-02-18	1900-01-01 22:35:00	22:35:00	2007-02-18 22:35:00	i	nu
2007	S0607	B2m	59	1	2007-02-18	04:05:00	04:05:00	2007-02-18 04:05:00	post	2007-02-18	1900-01-01 22:50:00	22:50:00	2007-02-18 22:50:00	i	nu
2007	S0607	B2m	59	1	2007-02-18	04:05:00	04:05:00	2007-02-18 04:05:00	post	2007-02-18	1900-01-01 23:05:00	23:05:00	2007-02-18 23:05:00	o		ee
2007	S0607	B2m	59	1	2007-02-18	04:05:00	04:05:00	2007-02-18 04:05:00	post	2007-02-18	1900-01-01 23:20:00	23:20:00	2007-02-18 23:20:00	o		sg
2007	S0607	B2m	59	1	2007-02-18	04:05:00	04:05:00	2007-02-18 04:05:00	post	2007-02-18	1900-01-01 23:35:00	23:35:00	2007-02-18 23:35:00	i	nu, ai, nu
2007	S0607	B2m	59	1	2007-02-18	04:05:00	04:05:00	2007-02-18 04:05:00	post	2007-02-18	1900-01-01 23:50:00	23:50:00	2007-02-18 23:50:00	o		di
2007	S0607	B2m	59	1	2007-02-18	04:05:00	04:05:00	2007-02-18 04:05:00	post	2007-02-19	1900-01-02 00:05:00	00:05:00	2007-02-19 00:05:00	o		ee
2007	S0607	B2m	59	1	2007-02-18	04:05:00	04:05:00	2007-02-18 04:05:00	post	2007-02-19	1900-01-02 00:20:00	00:20:00	2007-02-19 00:20:00	i	ai
2007	S0607	B2m	59	1	2007-02-18	04:05:00	04:05:00	2007-02-18 04:05:00	post	2007-02-19	1900-01-02 00:35:00	00:35:00	2007-02-19 00:35:00	i	ai
2007	S0607	B2m	59	1	2007-02-18	04:05:00	04:05:00	2007-02-18 04:05:00	post	2007-02-19	1900-01-02 00:50:00	00:50:00	2007-02-19 00:50:00	i	nu
2007	S0607	B2m	59	1	2007-02-18	04:05:00	04:05:00	2007-02-18 04:05:00	post	2007-02-19	1900-01-02 01:05:00	01:05:00	2007-02-19 01:05:00	i	ai, nu
2007	S0607	B2m	59	1	2007-02-18	04:05:00	04:05:00	2007-02-18 04:05:00	post	2007-02-19	1900-01-02 01:20:00	01:20:00	2007-02-19 01:20:00	i	ai
2007	S0607	B2m	59	1	2007-02-18	04:05:00	04:05:00	2007-02-18 04:05:00	post	2007-02-19	1900-01-02 01:35:00	01:35:00	2007-02-19 01:35:00	i	nu
2007	S0607	B2m	59	1	2007-02-18	04:05:00	04:05:00	2007-02-18 04:05:00	post	2007-02-19	1900-01-02 01:50:00	01:50:00	2007-02-19 01:50:00	i	ai
2007	S0607	B2m	59	1	2007-02-18	04:05:00	04:05:00	2007-02-18 04:05:00	post	2007-02-19	1900-01-02 02:05:00	02:05:00	2007-02-19 02:05:00	o
2007	S0607	B2m	59	1	2007-02-18	04:05:00	04:05:00	2007-02-18 04:05:00	post	2007-02-19	1900-01-02 02:20:00	02:20:00	2007-02-19 02:20:00	o		sg
2007	S0607	B2m	59	1	2007-02-18	04:05:00	04:05:00	2007-02-18 04:05:00	post	2007-02-19	1900-01-02 02:35:00	02:35:00	2007-02-19 02:35:00	i	ai
2007	S0607	B2m	59	1	2007-02-18	04:05:00	04:05:00	2007-02-18 04:05:00	post	2007-02-19	1900-01-02 02:50:00	02:50:00	2007-02-19 02:50:00	i	ai
2007	S0607	B2m	59	1	2007-02-18	04:05:00	04:05:00	2007-02-18 04:05:00	post	2007-02-19	1900-01-02 03:05:00	03:05:00	2007-02-19 03:05:00	i	nb, ai
2007	S0607	B2m	59	1	2007-02-18	04:05:00	04:05:00	2007-02-18 04:05:00	post	2007-02-19	1900-01-02 03:20:00	03:20:00	2007-02-19 03:20:00	i	ai
2007	S0607	B2m	59	1	2007-02-18	04:05:00	04:05:00	2007-02-18 04:05:00	post	2007-02-19	1900-01-02 03:35:00	03:35:00	2007-02-19 03:35:00	i	ai
2007	S0607	B2m	59	1	2007-02-18	04:05:00	04:05:00	2007-02-18 04:05:00	post	2007-02-19	1900-01-02 03:50:00	03:50:00	2007-02-19 03:50:00	o, i	ai
2007	F0607	B2m	61	0	2007-03-19	03:00:00	03:00:00	2007-03-19 03:00:00	pre	2007-03-18	03:00:00	03:00:00	2007-03-18 03:00:00	o		di
2007	F0607	B2m	61	0	2007-03-19	03:00:00	03:00:00	2007-03-19 03:00:00	pre	2007-03-18	03:15:00	03:15:00	2007-03-18 03:15:00	o		ee
2007	F0607	B2m	61	0	2007-03-19	03:00:00	03:00:00	2007-03-19 03:00:00	pre	2007-03-18	03:30:00	03:30:00	2007-03-18 03:30:00	i, o, i	di, nb
2007	F0607	B2m	61	0	2007-03-19	03:00:00	03:00:00	2007-03-19 03:00:00	pre	2007-03-18	03:45:00	03:45:00	2007-03-18 03:45:00	i	ai
2007	F0607	B2m	61	0	2007-03-19	03:00:00	03:00:00	2007-03-19 03:00:00	pre	2007-03-18	04:00:00	04:00:00	2007-03-18 04:00:00	i	ai
2007	F0607	B2m	61	0	2007-03-19	03:00:00	03:00:00	2007-03-19 03:00:00	pre	2007-03-18	04:15:00	04:15:00	2007-03-18 04:15:00	i	si
2007	F0607	B2m	61	0	2007-03-19	03:00:00	03:00:00	2007-03-19 03:00:00	pre	2007-03-18	04:30:00	04:30:00	2007-03-18 04:30:00	i	si
2007	F0607	B2m	61	0	2007-03-19	03:00:00	03:00:00	2007-03-19 03:00:00	pre	2007-03-18	04:45:00	04:45:00	2007-03-18 04:45:00	i	si
2007	F0607	B2m	61	0	2007-03-19	03:00:00	03:00:00	2007-03-19 03:00:00	pre	2007-03-18	05:00:00	05:00:00	2007-03-18 05:00:00	i	si
2007	F0607	B2m	61	0	2007-03-19	03:00:00	03:00:00	2007-03-19 03:00:00	pre	2007-03-18	05:15:00	05:15:00	2007-03-18 05:15:00	o, i
2007	F0607	B2m	61	0	2007-03-19	03:00:00	03:00:00	2007-03-19 03:00:00	pre	2007-03-18	05:30:00	05:30:00	2007-03-18 05:30:00	i	ai
2007	F0607	B2m	61	0	2007-03-19	03:00:00	03:00:00	2007-03-19 03:00:00	pre	2007-03-18	05:45:00	05:45:00	2007-03-18 05:45:00	i	si
2007	F0607	B2m	61	0	2007-03-19	03:00:00	03:00:00	2007-03-19 03:00:00	pre	2007-03-18	06:00:00	06:00:00	2007-03-18 06:00:00	i	ai, si
2007	F0607	B2m	61	0	2007-03-19	03:00:00	03:00:00	2007-03-19 03:00:00	pre	2007-03-18	06:15:00	06:15:00	2007-03-18 06:15:00	i	si
2007	F0607	B2m	61	0	2007-03-19	03:00:00	03:00:00	2007-03-19 03:00:00	pre	2007-03-18	06:30:00	06:30:00	2007-03-18 06:30:00	o		ee
2007	F0607	B2m	61	0	2007-03-19	03:00:00	03:00:00	2007-03-19 03:00:00	pre	2007-03-18	06:45:00	06:45:00	2007-03-18 06:45:00	i	si
2007	F0607	B2m	61	0	2007-03-19	03:00:00	03:00:00	2007-03-19 03:00:00	pre	2007-03-18	07:00:00	07:00:00	2007-03-18 07:00:00	i	si
2007	F0607	B2m	61	0	2007-03-19	03:00:00	03:00:00	2007-03-19 03:00:00	pre	2007-03-18	07:15:00	07:15:00	2007-03-18 07:15:00	i	si
2007	F0607	B2m	61	0	2007-03-19	03:00:00	03:00:00	2007-03-19 03:00:00	pre	2007-03-18	07:30:00	07:30:00	2007-03-18 07:30:00	o
2007	F0607	B2m	61	0	2007-03-19	03:00:00	03:00:00	2007-03-19 03:00:00	pre	2007-03-18	07:45:00	07:45:00	2007-03-18 07:45:00	i	si
2007	F0607	B2m	61	0	2007-03-19	03:00:00	03:00:00	2007-03-19 03:00:00	pre	2007-03-18	08:00:00	08:00:00	2007-03-18 08:00:00	i	ai
2007	F0607	B2m	61	0	2007-03-19	03:00:00	03:00:00	2007-03-19 03:00:00	pre	2007-03-18	08:15:00	08:15:00	2007-03-18 08:15:00	i	si, ai, si
2007	F0607	B2m	61	0	2007-03-19	03:00:00	03:00:00	2007-03-19 03:00:00	pre	2007-03-18	08:30:00	08:30:00	2007-03-18 08:30:00	i	si, ai, si
2007	F0607	B2m	61	0	2007-03-19	03:00:00	03:00:00	2007-03-19 03:00:00	pre	2007-03-18	08:45:00	08:45:00	2007-03-18 08:45:00	o		ee
2007	F0607	B2m	61	0	2007-03-19	03:00:00	03:00:00	2007-03-19 03:00:00	pre	2007-03-18	09:00:00	09:00:00	2007-03-18 09:00:00	i	si
2007	F0607	B2m	61	0	2007-03-19	03:00:00	03:00:00	2007-03-19 03:00:00	pre	2007-03-18	09:15:00	09:15:00	2007-03-18 09:15:00	i	ai
2007	F0607	B2m	61	0	2007-03-19	03:00:00	03:00:00	2007-03-19 03:00:00	pre	2007-03-18	09:30:00	09:30:00	2007-03-18 09:30:00	i	si
2007	F0607	B2m	61	0	2007-03-19	03:00:00	03:00:00	2007-03-19 03:00:00	pre	2007-03-18	09:45:00	09:45:00	2007-03-18 09:45:00	i	si
2007	F0607	B2m	61	0	2007-03-19	03:00:00	03:00:00	2007-03-19 03:00:00	pre	2007-03-18	10:00:00	10:00:00	2007-03-18 10:00:00	i	si, ai, si
2007	F0607	B2m	61	0	2007-03-19	03:00:00	03:00:00	2007-03-19 03:00:00	pre	2007-03-18	10:15:00	10:15:00	2007-03-18 10:15:00	o, i	ai
2007	F0607	B2m	61	0	2007-03-19	03:00:00	03:00:00	2007-03-19 03:00:00	pre	2007-03-18	10:30:00	10:30:00	2007-03-18 10:30:00	i	si, ai, si
2007	F0607	B2m	61	0	2007-03-19	03:00:00	03:00:00	2007-03-19 03:00:00	pre	2007-03-18	10:45:00	10:45:00	2007-03-18 10:45:00	i	si
2007	F0607	B2m	61	0	2007-03-19	03:00:00	03:00:00	2007-03-19 03:00:00	pre	2007-03-18	11:00:00	11:00:00	2007-03-18 11:00:00	i	si
2007	F0607	B2m	61	0	2007-03-19	03:00:00	03:00:00	2007-03-19 03:00:00	pre	2007-03-18	11:15:00	11:15:00	2007-03-18 11:15:00	i	ai
2007	F0607	B2m	61	0	2007-03-19	03:00:00	03:00:00	2007-03-19 03:00:00	pre	2007-03-18	11:30:00	11:30:00	2007-03-18 11:30:00	i	si, ai, si
2007	F0607	B2m	61	0	2007-03-19	03:00:00	03:00:00	2007-03-19 03:00:00	pre	2007-03-18	11:45:00	11:45:00	2007-03-18 11:45:00	i	si
2007	F0607	B2m	61	0	2007-03-19	03:00:00	03:00:00	2007-03-19 03:00:00	pre	2007-03-18	12:00:00	12:00:00	2007-03-18 12:00:00	i	ai
2007	F0607	B2m	61	0	2007-03-19	03:00:00	03:00:00	2007-03-19 03:00:00	pre	2007-03-18	12:15:00	12:15:00	2007-03-18 12:15:00	i	ai
2007	F0607	B2m	61	0	2007-03-19	03:00:00	03:00:00	2007-03-19 03:00:00	pre	2007-03-18	12:30:00	12:30:00	2007-03-18 12:30:00	i	si
2007	F0607	B2m	61	0	2007-03-19	03:00:00	03:00:00	2007-03-19 03:00:00	pre	2007-03-18	12:45:00	12:45:00	2007-03-18 12:45:00	i	si, ai, si
2007	F0607	B2m	61	0	2007-03-19	03:00:00	03:00:00	2007-03-19 03:00:00	pre	2007-03-18	13:00:00	13:00:00	2007-03-18 13:00:00	o
2007	F0607	B2m	61	0	2007-03-19	03:00:00	03:00:00	2007-03-19 03:00:00	pre	2007-03-18	13:15:00	13:15:00	2007-03-18 13:15:00	i	si
2007	F0607	B2m	61	0	2007-03-19	03:00:00	03:00:00	2007-03-19 03:00:00	pre	2007-03-18	13:30:00	13:30:00	2007-03-18 13:30:00	i	si
2007	F0607	B2m	61	0	2007-03-19	03:00:00	03:00:00	2007-03-19 03:00:00	pre	2007-03-18	13:45:00	13:45:00	2007-03-18 13:45:00	i	ai, si
2007	F0607	B2m	61	0	2007-03-19	03:00:00	03:00:00	2007-03-19 03:00:00	pre	2007-03-18	14:00:00	14:00:00	2007-03-18 14:00:00	i	ai
2007	F0607	B2m	61	0	2007-03-19	03:00:00	03:00:00	2007-03-19 03:00:00	pre	2007-03-18	14:15:00	14:15:00	2007-03-18 14:15:00	i	ai
2007	F0607	B2m	61	0	2007-03-19	03:00:00	03:00:00	2007-03-19 03:00:00	pre	2007-03-18	14:30:00	14:30:00	2007-03-18 14:30:00	i	ai, si
2007	F0607	B2m	61	0	2007-03-19	03:00:00	03:00:00	2007-03-19 03:00:00	pre	2007-03-18	14:45:00	14:45:00	2007-03-18 14:45:00	i	ai, si
2007	F0607	B2m	61	0	2007-03-19	03:00:00	03:00:00	2007-03-19 03:00:00	pre	2007-03-18	15:00:00	15:00:00	2007-03-18 15:00:00	i	si
2007	F0607	B2m	61	0	2007-03-19	03:00:00	03:00:00	2007-03-19 03:00:00	pre	2007-03-18	15:15:00	15:15:00	2007-03-18 15:15:00	i	si
2007	F0607	B2m	61	0	2007-03-19	03:00:00	03:00:00	2007-03-19 03:00:00	pre	2007-03-18	15:30:00	15:30:00	2007-03-18 15:30:00	i	si
2007	F0607	B2m	61	0	2007-03-19	03:00:00	03:00:00	2007-03-19 03:00:00	pre	2007-03-18	15:45:00	15:45:00	2007-03-18 15:45:00	i	ai
2007	F0607	B2m	61	0	2007-03-19	03:00:00	03:00:00	2007-03-19 03:00:00	pre	2007-03-18	16:00:00	16:00:00	2007-03-18 16:00:00	i	ai,si, ai, si
2007	F0607	B2m	61	0	2007-03-19	03:00:00	03:00:00	2007-03-19 03:00:00	pre	2007-03-18	16:15:00	16:15:00	2007-03-18 16:15:00	o		ee
2007	F0607	B2m	61	0	2007-03-19	03:00:00	03:00:00	2007-03-19 03:00:00	pre	2007-03-18	16:30:00	16:30:00	2007-03-18 16:30:00	i	si
2007	F0607	B2m	61	0	2007-03-19	03:00:00	03:00:00	2007-03-19 03:00:00	pre	2007-03-18	16:45:00	16:45:00	2007-03-18 16:45:00	o
2007	F0607	B2m	61	0	2007-03-19	03:00:00	03:00:00	2007-03-19 03:00:00	pre	2007-03-18	17:00:00	17:00:00	2007-03-18 17:00:00	o		di
2007	F0607	B2m	61	0	2007-03-19	03:00:00	03:00:00	2007-03-19 03:00:00	pre	2007-03-18	17:15:00	17:15:00	2007-03-18 17:15:00	o
2007	F0607	B2m	61	0	2007-03-19	03:00:00	03:00:00	2007-03-19 03:00:00	pre	2007-03-18	17:30:00	17:30:00	2007-03-18 17:30:00	o		ee
2007	F0607	B2m	61	0	2007-03-19	03:00:00	03:00:00	2007-03-19 03:00:00	pre	2007-03-18	17:45:00	17:45:00	2007-03-18 17:45:00	i	sg
2007	F0607	B2m	61	0	2007-03-19	03:00:00	03:00:00	2007-03-19 03:00:00	pre	2007-03-18	18:00:00	18:00:00	2007-03-18 18:00:00	o		ee
2007	F0607	B2m	61	0	2007-03-19	03:00:00	03:00:00	2007-03-19 03:00:00	pre	2007-03-18	18:15:00	18:15:00	2007-03-18 18:15:00	i	si, ai, si
2007	F0607	B2m	61	0	2007-03-19	03:00:00	03:00:00	2007-03-19 03:00:00	pre	2007-03-18	18:30:00	18:30:00	2007-03-18 18:30:00	i	si, ai
2007	F0607	B2m	61	0	2007-03-19	03:00:00	03:00:00	2007-03-19 03:00:00	pre	2007-03-18	18:45:00	18:45:00	2007-03-18 18:45:00	i	si
2007	F0607	B2m	61	0	2007-03-19	03:00:00	03:00:00	2007-03-19 03:00:00	pre	2007-03-18	19:00:00	19:00:00	2007-03-18 19:00:00	i	ai, si
2007	F0607	B2m	61	0	2007-03-19	03:00:00	03:00:00	2007-03-19 03:00:00	pre	2007-03-18	19:15:00	19:15:00	2007-03-18 19:15:00	i, o	ai
2007	F0607	B2m	61	0	2007-03-19	03:00:00	03:00:00	2007-03-19 03:00:00	pre	2007-03-18	19:30:00	19:30:00	2007-03-18 19:30:00	o		ee
2007	F0607	B2m	61	0	2007-03-19	03:00:00	03:00:00	2007-03-19 03:00:00	pre	2007-03-18	19:45:00	19:45:00	2007-03-18 19:45:00	o		di
2007	F0607	B2m	61	0	2007-03-19	03:00:00	03:00:00	2007-03-19 03:00:00	pre	2007-03-18	20:00:00	20:00:00	2007-03-18 20:00:00	i	si
2007	F0607	B2m	61	0	2007-03-19	03:00:00	03:00:00	2007-03-19 03:00:00	pre	2007-03-18	20:15:00	20:15:00	2007-03-18 20:15:00	i	si
2007	F0607	B2m	61	0	2007-03-19	03:00:00	03:00:00	2007-03-19 03:00:00	pre	2007-03-18	20:30:00	20:30:00	2007-03-18 20:30:00	o, i	ai
2007	F0607	B2m	61	0	2007-03-19	03:00:00	03:00:00	2007-03-19 03:00:00	pre	2007-03-18	20:45:00	20:45:00	2007-03-18 20:45:00	i	si
2007	F0607	B2m	61	0	2007-03-19	03:00:00	03:00:00	2007-03-19 03:00:00	pre	2007-03-18	21:00:00	21:00:00	2007-03-18 21:00:00	o		ee
2007	F0607	B2m	61	0	2007-03-19	03:00:00	03:00:00	2007-03-19 03:00:00	pre	2007-03-18	21:15:00	21:15:00	2007-03-18 21:15:00	i	si, ai
2007	F0607	B2m	61	0	2007-03-19	03:00:00	03:00:00	2007-03-19 03:00:00	pre	2007-03-18	21:30:00	21:30:00	2007-03-18 21:30:00	o
2007	F0607	B2m	61	0	2007-03-19	03:00:00	03:00:00	2007-03-19 03:00:00	pre	2007-03-18	21:45:00	21:45:00	2007-03-18 21:45:00	i, o	ai
2007	F0607	B2m	61	0	2007-03-19	03:00:00	03:00:00	2007-03-19 03:00:00	pre	2007-03-18	22:00:00	22:00:00	2007-03-18 22:00:00	i	si
2007	F0607	B2m	61	0	2007-03-19	03:00:00	03:00:00	2007-03-19 03:00:00	pre	2007-03-18	22:15:00	22:15:00	2007-03-18 22:15:00	i	ai
2007	F0607	B2m	61	0	2007-03-19	03:00:00	03:00:00	2007-03-19 03:00:00	pre	2007-03-18	22:30:00	22:30:00	2007-03-18 22:30:00	i	si
2007	F0607	B2m	61	0	2007-03-19	03:00:00	03:00:00	2007-03-19 03:00:00	pre	2007-03-18	22:45:00	22:45:00	2007-03-18 22:45:00	i	si, ai
2007	F0607	B2m	61	0	2007-03-19	03:00:00	03:00:00	2007-03-19 03:00:00	pre	2007-03-18	23:00:00	23:00:00	2007-03-18 23:00:00	i	sg, ai
2007	F0607	B2m	61	0	2007-03-19	03:00:00	03:00:00	2007-03-19 03:00:00	pre	2007-03-18	23:15:00	23:15:00	2007-03-18 23:15:00	o		ee
2007	F0607	B2m	61	0	2007-03-19	03:00:00	03:00:00	2007-03-19 03:00:00	pre	2007-03-18	23:30:00	23:30:00	2007-03-18 23:30:00	i	si
2007	F0607	B2m	61	0	2007-03-19	03:00:00	03:00:00	2007-03-19 03:00:00	pre	2007-03-18	23:45:00	23:45:00	2007-03-18 23:45:00	i	si
2007	F0607	B2m	61	0	2007-03-19	03:00:00	03:00:00	2007-03-19 03:00:00	pre	2007-03-19	1900-01-01	00:00:00	2007-03-19	i	si, ai
2007	F0607	B2m	61	0	2007-03-19	03:00:00	03:00:00	2007-03-19 03:00:00	pre	2007-03-19	1900-01-01 00:15:00	00:15:00	2007-03-19 00:15:00	i	si, ai,si, ai
2007	F0607	B2m	61	0	2007-03-19	03:00:00	03:00:00	2007-03-19 03:00:00	pre	2007-03-19	1900-01-01 00:30:00	00:30:00	2007-03-19 00:30:00	i	si
2007	F0607	B2m	61	0	2007-03-19	03:00:00	03:00:00	2007-03-19 03:00:00	pre	2007-03-19	1900-01-01 00:45:00	00:45:00	2007-03-19 00:45:00	i	ai, pr, ai
2007	F0607	B2m	61	0	2007-03-19	03:00:00	03:00:00	2007-03-19 03:00:00	pre	2007-03-19	1900-01-01 01:00:00	01:00:00	2007-03-19 01:00:00	i	ai
2007	F0607	B2m	61	0	2007-03-19	03:00:00	03:00:00	2007-03-19 03:00:00	pre	2007-03-19	1900-01-01 01:15:00	01:15:00	2007-03-19 01:15:00	i	ai, pr, ai, pr
2007	F0607	B2m	61	0	2007-03-19	03:00:00	03:00:00	2007-03-19 03:00:00	pre	2007-03-19	1900-01-01 01:30:00	01:30:00	2007-03-19 01:30:00	i	ai
2007	F0607	B2m	61	0	2007-03-19	03:00:00	03:00:00	2007-03-19 03:00:00	pre	2007-03-19	1900-01-01 01:45:00	01:45:00	2007-03-19 01:45:00	i	ai
2007	F0607	B2m	61	0	2007-03-19	03:00:00	03:00:00	2007-03-19 03:00:00	pre	2007-03-19	1900-01-01 02:00:00	02:00:00	2007-03-19 02:00:00	i	ai
2007	F0607	B2m	61	0	2007-03-19	03:00:00	03:00:00	2007-03-19 03:00:00	pre	2007-03-19	1900-01-01 02:15:00	02:15:00	2007-03-19 02:15:00	i	si, pr, ai
2007	F0607	B2m	61	0	2007-03-19	03:00:00	03:00:00	2007-03-19 03:00:00	pre	2007-03-19	1900-01-01 02:30:00	02:30:00	2007-03-19 02:30:00	i	ai
2007	F0607	B2m	61	0	2007-03-19	03:00:00	03:00:00	2007-03-19 03:00:00	pre	2007-03-19	1900-01-01 02:45:00	02:45:00	2007-03-19 02:45:00	i	si, ai
2007	F0607	B2m	61	0	2007-03-19	03:00:00	03:00:00	2007-03-19 03:00:00	birth	2007-03-19	1900-01-01 03:00:00	03:00:00	2007-03-19 03:00:00	i	ai
2007	F0607	B2m	61	0	2007-03-19	03:00:00	03:00:00	2007-03-19 03:00:00	post	2007-03-19	1900-01-01 03:15:00	03:15:00	2007-03-19 03:15:00	i	ai
2007	F0607	B2m	61	0	2007-03-19	03:00:00	03:00:00	2007-03-19 03:00:00	post	2007-03-19	1900-01-01 03:30:00	03:30:00	2007-03-19 03:30:00	i	si
2007	F0607	B2m	61	0	2007-03-19	03:00:00	03:00:00	2007-03-19 03:00:00	post	2007-03-19	1900-01-01 03:45:00	03:45:00	2007-03-19 03:45:00	i	si
2007	F0607	B2m	61	0	2007-03-19	03:00:00	03:00:00	2007-03-19 03:00:00	post	2007-03-19	1900-01-01 04:00:00	04:00:00	2007-03-19 04:00:00	i	si
2007	F0607	B2m	61	0	2007-03-19	03:00:00	03:00:00	2007-03-19 03:00:00	post	2007-03-19	1900-01-01 04:15:00	04:15:00	2007-03-19 04:15:00	i	si, ai
2007	F0607	B2m	61	0	2007-03-19	03:00:00	03:00:00	2007-03-19 03:00:00	post	2007-03-19	1900-01-01 04:30:00	04:30:00	2007-03-19 04:30:00	i	si
2007	F0607	B2m	61	0	2007-03-19	03:00:00	03:00:00	2007-03-19 03:00:00	post	2007-03-19	1900-01-01 04:45:00	04:45:00	2007-03-19 04:45:00	i	si
2007	F0607	B2m	61	0	2007-03-19	03:00:00	03:00:00	2007-03-19 03:00:00	post	2007-03-19	1900-01-01 05:00:00	05:00:00	2007-03-19 05:00:00	i	si
2007	F0607	B2m	61	0	2007-03-19	03:00:00	03:00:00	2007-03-19 03:00:00	post	2007-03-19	1900-01-01 05:15:00	05:15:00	2007-03-19 05:15:00	i	si, ai
2007	F0607	B2m	61	0	2007-03-19	03:00:00	03:00:00	2007-03-19 03:00:00	post	2007-03-19	1900-01-01 05:30:00	05:30:00	2007-03-19 05:30:00	i	si, ai, si
2007	F0607	B2m	61	0	2007-03-19	03:00:00	03:00:00	2007-03-19 03:00:00	post	2007-03-19	1900-01-01 05:45:00	05:45:00	2007-03-19 05:45:00	i	ai
2007	F0607	B2m	61	0	2007-03-19	03:00:00	03:00:00	2007-03-19 03:00:00	post	2007-03-19	1900-01-01 06:00:00	06:00:00	2007-03-19 06:00:00	i	si
2007	F0607	B2m	61	0	2007-03-19	03:00:00	03:00:00	2007-03-19 03:00:00	post	2007-03-19	1900-01-01 06:15:00	06:15:00	2007-03-19 06:15:00	i	si, ai
2007	F0607	B2m	61	0	2007-03-19	03:00:00	03:00:00	2007-03-19 03:00:00	post	2007-03-19	1900-01-01 06:30:00	06:30:00	2007-03-19 06:30:00	i	si, ai
2007	F0607	B2m	61	0	2007-03-19	03:00:00	03:00:00	2007-03-19 03:00:00	post	2007-03-19	1900-01-01 06:45:00	06:45:00	2007-03-19 06:45:00	i, o	ai
2007	F0607	B2m	61	0	2007-03-19	03:00:00	03:00:00	2007-03-19 03:00:00	post	2007-03-19	1900-01-01 07:00:00	07:00:00	2007-03-19 07:00:00	i	ai
2007	F0607	B2m	61	0	2007-03-19	03:00:00	03:00:00	2007-03-19 03:00:00	post	2007-03-19	1900-01-01 07:15:00	07:15:00	2007-03-19 07:15:00	i	si, ai, si
2007	F0607	B2m	61	0	2007-03-19	03:00:00	03:00:00	2007-03-19 03:00:00	post	2007-03-19	1900-01-01 07:30:00	07:30:00	2007-03-19 07:30:00	i	ai, si
2007	F0607	B2m	61	0	2007-03-19	03:00:00	03:00:00	2007-03-19 03:00:00	post	2007-03-19	1900-01-01 07:45:00	07:45:00	2007-03-19 07:45:00	i	ai
2007	F0607	B2m	61	0	2007-03-19	03:00:00	03:00:00	2007-03-19 03:00:00	post	2007-03-19	1900-01-01 08:00:00	08:00:00	2007-03-19 08:00:00	i	si
2007	F0607	B2m	61	0	2007-03-19	03:00:00	03:00:00	2007-03-19 03:00:00	post	2007-03-19	1900-01-01 08:15:00	08:15:00	2007-03-19 08:15:00	i, o	ai
2007	F0607	B2m	61	0	2007-03-19	03:00:00	03:00:00	2007-03-19 03:00:00	post	2007-03-19	1900-01-01 08:30:00	08:30:00	2007-03-19 08:30:00	i	si
2007	F0607	B2m	61	0	2007-03-19	03:00:00	03:00:00	2007-03-19 03:00:00	post	2007-03-19	1900-01-01 08:45:00	08:45:00	2007-03-19 08:45:00	i	si
2007	F0607	B2m	61	0	2007-03-19	03:00:00	03:00:00	2007-03-19 03:00:00	post	2007-03-19	1900-01-01 09:00:00	09:00:00	2007-03-19 09:00:00	i, o, i	ai
2007	F0607	B2m	61	0	2007-03-19	03:00:00	03:00:00	2007-03-19 03:00:00	post	2007-03-19	1900-01-01 09:15:00	09:15:00	2007-03-19 09:15:00	i	ai
2007	F0607	B2m	61	0	2007-03-19	03:00:00	03:00:00	2007-03-19 03:00:00	post	2007-03-19	1900-01-01 09:30:00	09:30:00	2007-03-19 09:30:00	i	si, ai
2007	F0607	B2m	61	0	2007-03-19	03:00:00	03:00:00	2007-03-19 03:00:00	post	2007-03-19	1900-01-01 09:45:00	09:45:00	2007-03-19 09:45:00	i	si
2007	F0607	B2m	61	0	2007-03-19	03:00:00	03:00:00	2007-03-19 03:00:00	post	2007-03-19	1900-01-01 10:00:00	10:00:00	2007-03-19 10:00:00	i	si, ai
2007	F0607	B2m	61	0	2007-03-19	03:00:00	03:00:00	2007-03-19 03:00:00	post	2007-03-19	1900-01-01 10:15:00	10:15:00	2007-03-19 10:15:00	i	ai
2007	F0607	B2m	61	0	2007-03-19	03:00:00	03:00:00	2007-03-19 03:00:00	post	2007-03-19	1900-01-01 10:30:00	10:30:00	2007-03-19 10:30:00	i	si
2007	F0607	B2m	61	0	2007-03-19	03:00:00	03:00:00	2007-03-19 03:00:00	post	2007-03-19	1900-01-01 10:45:00	10:45:00	2007-03-19 10:45:00	i	ai
2007	F0607	B2m	61	0	2007-03-19	03:00:00	03:00:00	2007-03-19 03:00:00	post	2007-03-19	1900-01-01 11:00:00	11:00:00	2007-03-19 11:00:00	i	ai
2007	F0607	B2m	61	0	2007-03-19	03:00:00	03:00:00	2007-03-19 03:00:00	post	2007-03-19	1900-01-01 11:15:00	11:15:00	2007-03-19 11:15:00	i	ai, si
2007	F0607	B2m	61	0	2007-03-19	03:00:00	03:00:00	2007-03-19 03:00:00	post	2007-03-19	1900-01-01 11:30:00	11:30:00	2007-03-19 11:30:00	i	ai, si
2007	F0607	B2m	61	0	2007-03-19	03:00:00	03:00:00	2007-03-19 03:00:00	post	2007-03-19	1900-01-01 11:45:00	11:45:00	2007-03-19 11:45:00	i	si
2007	F0607	B2m	61	0	2007-03-19	03:00:00	03:00:00	2007-03-19 03:00:00	post	2007-03-19	1900-01-01 12:00:00	12:00:00	2007-03-19 12:00:00	i	si
2007	F0607	B2m	61	0	2007-03-19	03:00:00	03:00:00	2007-03-19 03:00:00	post	2007-03-19	1900-01-01 12:15:00	12:15:00	2007-03-19 12:15:00	i	si
2007	F0607	B2m	61	0	2007-03-19	03:00:00	03:00:00	2007-03-19 03:00:00	post	2007-03-19	1900-01-01 12:30:00	12:30:00	2007-03-19 12:30:00	i	si
2007	F0607	B2m	61	0	2007-03-19	03:00:00	03:00:00	2007-03-19 03:00:00	post	2007-03-19	1900-01-01 12:45:00	12:45:00	2007-03-19 12:45:00	i	si, ai
2007	F0607	B2m	61	0	2007-03-19	03:00:00	03:00:00	2007-03-19 03:00:00	post	2007-03-19	1900-01-01 13:00:00	13:00:00	2007-03-19 13:00:00	i	si
2007	F0607	B2m	61	0	2007-03-19	03:00:00	03:00:00	2007-03-19 03:00:00	post	2007-03-19	1900-01-01 13:15:00	13:15:00	2007-03-19 13:15:00	i	si
2007	F0607	B2m	61	0	2007-03-19	03:00:00	03:00:00	2007-03-19 03:00:00	post	2007-03-19	1900-01-01 13:30:00	13:30:00	2007-03-19 13:30:00	i	si, ai, si
2007	F0607	B2m	61	0	2007-03-19	03:00:00	03:00:00	2007-03-19 03:00:00	post	2007-03-19	1900-01-01 13:45:00	13:45:00	2007-03-19 13:45:00	i	si
2007	F0607	B2m	61	0	2007-03-19	03:00:00	03:00:00	2007-03-19 03:00:00	post	2007-03-19	1900-01-01 14:00:00	14:00:00	2007-03-19 14:00:00	i	ai
2007	F0607	B2m	61	0	2007-03-19	03:00:00	03:00:00	2007-03-19 03:00:00	post	2007-03-19	1900-01-01 14:15:00	14:15:00	2007-03-19 14:15:00	i	si
2007	F0607	B2m	61	0	2007-03-19	03:00:00	03:00:00	2007-03-19 03:00:00	post	2007-03-19	1900-01-01 14:30:00	14:30:00	2007-03-19 14:30:00	i	si, ai, si
2007	F0607	B2m	61	0	2007-03-19	03:00:00	03:00:00	2007-03-19 03:00:00	post	2007-03-19	1900-01-01 14:45:00	14:45:00	2007-03-19 14:45:00	i	si, ai
2007	F0607	B2m	61	0	2007-03-19	03:00:00	03:00:00	2007-03-19 03:00:00	post	2007-03-19	1900-01-01 15:00:00	15:00:00	2007-03-19 15:00:00	i	si
2007	F0607	B2m	61	0	2007-03-19	03:00:00	03:00:00	2007-03-19 03:00:00	post	2007-03-19	1900-01-01 15:15:00	15:15:00	2007-03-19 15:15:00	i, o	ai, nb
2007	F0607	B2m	61	0	2007-03-19	03:00:00	03:00:00	2007-03-19 03:00:00	post	2007-03-19	1900-01-01 15:30:00	15:30:00	2007-03-19 15:30:00	i	si
2007	F0607	B2m	61	0	2007-03-19	03:00:00	03:00:00	2007-03-19 03:00:00	post	2007-03-19	1900-01-01 15:45:00	15:45:00	2007-03-19 15:45:00	o, i	ai
2007	F0607	B2m	61	0	2007-03-19	03:00:00	03:00:00	2007-03-19 03:00:00	post	2007-03-19	1900-01-01 16:00:00	16:00:00	2007-03-19 16:00:00	i	si
2007	F0607	B2m	61	0	2007-03-19	03:00:00	03:00:00	2007-03-19 03:00:00	post	2007-03-19	1900-01-01 16:15:00	16:15:00	2007-03-19 16:15:00	i	ai, si
2007	F0607	B2m	61	0	2007-03-19	03:00:00	03:00:00	2007-03-19 03:00:00	post	2007-03-19	1900-01-01 16:30:00	16:30:00	2007-03-19 16:30:00	i	si
2007	F0607	B2m	61	0	2007-03-19	03:00:00	03:00:00	2007-03-19 03:00:00	post	2007-03-19	1900-01-01 16:45:00	16:45:00	2007-03-19 16:45:00	i	si, ai
2007	F0607	B2m	61	0	2007-03-19	03:00:00	03:00:00	2007-03-19 03:00:00	post	2007-03-19	1900-01-01 17:00:00	17:00:00	2007-03-19 17:00:00	i	ai
2007	F0607	B2m	61	0	2007-03-19	03:00:00	03:00:00	2007-03-19 03:00:00	post	2007-03-19	1900-01-01 17:15:00	17:15:00	2007-03-19 17:15:00	i	ai, nb, ai
2007	F0607	B2m	61	0	2007-03-19	03:00:00	03:00:00	2007-03-19 03:00:00	post	2007-03-19	1900-01-01 17:30:00	17:30:00	2007-03-19 17:30:00	i	ai
2007	F0607	B2m	61	0	2007-03-19	03:00:00	03:00:00	2007-03-19 03:00:00	post	2007-03-19	1900-01-01 17:45:00	17:45:00	2007-03-19 17:45:00	i	si
2007	F0607	B2m	61	0	2007-03-19	03:00:00	03:00:00	2007-03-19 03:00:00	post	2007-03-19	1900-01-01 18:00:00	18:00:00	2007-03-19 18:00:00	i	si
2007	F0607	B2m	61	0	2007-03-19	03:00:00	03:00:00	2007-03-19 03:00:00	post	2007-03-19	1900-01-01 18:15:00	18:15:00	2007-03-19 18:15:00	i	si
2007	F0607	B2m	61	0	2007-03-19	03:00:00	03:00:00	2007-03-19 03:00:00	post	2007-03-19	1900-01-01 18:30:00	18:30:00	2007-03-19 18:30:00	i, o	ai
2007	F0607	B2m	61	0	2007-03-19	03:00:00	03:00:00	2007-03-19 03:00:00	post	2007-03-19	1900-01-01 18:45:00	18:45:00	2007-03-19 18:45:00	i	ai, nb
2007	F0607	B2m	61	0	2007-03-19	03:00:00	03:00:00	2007-03-19 03:00:00	post	2007-03-19	1900-01-01 19:00:00	19:00:00	2007-03-19 19:00:00	i	si
2007	F0607	B2m	61	0	2007-03-19	03:00:00	03:00:00	2007-03-19 03:00:00	post	2007-03-19	1900-01-01 19:15:00	19:15:00	2007-03-19 19:15:00	o, i	ai
2007	F0607	B2m	61	0	2007-03-19	03:00:00	03:00:00	2007-03-19 03:00:00	post	2007-03-19	1900-01-01 19:30:00	19:30:00	2007-03-19 19:30:00	i	si
2007	F0607	B2m	61	0	2007-03-19	03:00:00	03:00:00	2007-03-19 03:00:00	post	2007-03-19	1900-01-01 19:45:00	19:45:00	2007-03-19 19:45:00	i	si, ai
2007	F0607	B2m	61	0	2007-03-19	03:00:00	03:00:00	2007-03-19 03:00:00	post	2007-03-19	1900-01-01 20:00:00	20:00:00	2007-03-19 20:00:00	i	ai
2007	F0607	B2m	61	0	2007-03-19	03:00:00	03:00:00	2007-03-19 03:00:00	post	2007-03-19	1900-01-01 20:15:00	20:15:00	2007-03-19 20:15:00	i	si, ai
2007	F0607	B2m	61	0	2007-03-19	03:00:00	03:00:00	2007-03-19 03:00:00	post	2007-03-19	1900-01-01 20:30:00	20:30:00	2007-03-19 20:30:00	i	si, ai, si
2007	F0607	B2m	61	0	2007-03-19	03:00:00	03:00:00	2007-03-19 03:00:00	post	2007-03-19	1900-01-01 20:45:00	20:45:00	2007-03-19 20:45:00	i	si
2007	F0607	B2m	61	0	2007-03-19	03:00:00	03:00:00	2007-03-19 03:00:00	post	2007-03-19	1900-01-01 21:00:00	21:00:00	2007-03-19 21:00:00	i	si
2007	F0607	B2m	61	0	2007-03-19	03:00:00	03:00:00	2007-03-19 03:00:00	post	2007-03-19	1900-01-01 21:15:00	21:15:00	2007-03-19 21:15:00	i	si
2007	F0607	B2m	61	0	2007-03-19	03:00:00	03:00:00	2007-03-19 03:00:00	post	2007-03-19	1900-01-01 21:30:00	21:30:00	2007-03-19 21:30:00	o		ee
2007	F0607	B2m	61	0	2007-03-19	03:00:00	03:00:00	2007-03-19 03:00:00	post	2007-03-19	1900-01-01 21:45:00	21:45:00	2007-03-19 21:45:00	i	si
2007	F0607	B2m	61	0	2007-03-19	03:00:00	03:00:00	2007-03-19 03:00:00	post	2007-03-19	1900-01-01 22:00:00	22:00:00	2007-03-19 22:00:00	i	si, ai, si
2007	F0607	B2m	61	0	2007-03-19	03:00:00	03:00:00	2007-03-19 03:00:00	post	2007-03-19	1900-01-01 22:15:00	22:15:00	2007-03-19 22:15:00	i	ai, si
2007	F0607	B2m	61	0	2007-03-19	03:00:00	03:00:00	2007-03-19 03:00:00	post	2007-03-19	1900-01-01 22:30:00	22:30:00	2007-03-19 22:30:00	i	ai
2007	F0607	B2m	61	0	2007-03-19	03:00:00	03:00:00	2007-03-19 03:00:00	post	2007-03-19	1900-01-01 22:45:00	22:45:00	2007-03-19 22:45:00	i	si, ai, si
2007	F0607	B2m	61	0	2007-03-19	03:00:00	03:00:00	2007-03-19 03:00:00	post	2007-03-19	1900-01-01 23:00:00	23:00:00	2007-03-19 23:00:00	i	si
2007	F0607	B2m	61	0	2007-03-19	03:00:00	03:00:00	2007-03-19 03:00:00	post	2007-03-19	1900-01-01 23:15:00	23:15:00	2007-03-19 23:15:00	i	ai
2007	F0607	B2m	61	0	2007-03-19	03:00:00	03:00:00	2007-03-19 03:00:00	post	2007-03-19	1900-01-01 23:30:00	23:30:00	2007-03-19 23:30:00	o		ee
2007	F0607	B2m	61	0	2007-03-19	03:00:00	03:00:00	2007-03-19 03:00:00	post	2007-03-19	1900-01-01 23:45:00	23:45:00	2007-03-19 23:45:00	i, o
2007	F0607	B2m	61	0	2007-03-19	03:00:00	03:00:00	2007-03-19 03:00:00	post	2007-03-20	1900-01-02	00:00:00	2007-03-20	i	si
2007	F0607	B2m	61	0	2007-03-19	03:00:00	03:00:00	2007-03-19 03:00:00	post	2007-03-20	1900-01-02 00:15:00	00:15:00	2007-03-20 00:15:00	i	ai
2007	F0607	B2m	61	0	2007-03-19	03:00:00	03:00:00	2007-03-19 03:00:00	post	2007-03-20	1900-01-02 00:30:00	00:30:00	2007-03-20 00:30:00	i	ai
2007	F0607	B2m	61	0	2007-03-19	03:00:00	03:00:00	2007-03-19 03:00:00	post	2007-03-20	1900-01-02 00:45:00	00:45:00	2007-03-20 00:45:00	i	ai
2007	F0607	B2m	61	0	2007-03-19	03:00:00	03:00:00	2007-03-19 03:00:00	post	2007-03-20	1900-01-02 01:00:00	01:00:00	2007-03-20 01:00:00	o
2007	F0607	B2m	61	0	2007-03-19	03:00:00	03:00:00	2007-03-19 03:00:00	post	2007-03-20	1900-01-02 01:15:00	01:15:00	2007-03-20 01:15:00	o		ee
2007	F0607	B2m	61	0	2007-03-19	03:00:00	03:00:00	2007-03-19 03:00:00	post	2007-03-20	1900-01-02 01:30:00	01:30:00	2007-03-20 01:30:00	i	nu
2007	F0607	B2m	61	0	2007-03-19	03:00:00	03:00:00	2007-03-19 03:00:00	post	2007-03-20	1900-01-02 01:45:00	01:45:00	2007-03-20 01:45:00	i	nu, ai
2007	F0607	B2m	61	0	2007-03-19	03:00:00	03:00:00	2007-03-19 03:00:00	post	2007-03-20	1900-01-02 02:00:00	02:00:00	2007-03-20 02:00:00	i	ai
2007	F0607	B2m	61	0	2007-03-19	03:00:00	03:00:00	2007-03-19 03:00:00	post	2007-03-20	1900-01-02 02:15:00	02:15:00	2007-03-20 02:15:00	o, i, o		sg
2007	F0607	B2m	61	0	2007-03-19	03:00:00	03:00:00	2007-03-19 03:00:00	post	2007-03-20	1900-01-02 02:30:00	02:30:00	2007-03-20 02:30:00	i, o	ai	di
2007	F0607	B2m	61	0	2007-03-19	03:00:00	03:00:00	2007-03-19 03:00:00	post	2007-03-20	1900-01-02 02:45:00	02:45:00	2007-03-20 02:45:00	o
2006	F0607	Hfe	13	1	2006-08-04	14:06:00	14:06:00	2006-08-04 14:06:00	pre	2006-08-03	14:05:00	14:05:00	2006-08-03 14:05:00	i	si
2006	F0607	Hfe	13	1	2006-08-04	14:06:00	14:06:00	2006-08-04 14:06:00	pre	2006-08-03	14:20:00	14:20:00	2006-08-03 14:20:00	i	si
2006	F0607	Hfe	13	1	2006-08-04	14:06:00	14:06:00	2006-08-04 14:06:00	pre	2006-08-03	14:35:00	14:35:00	2006-08-03 14:35:00	i	si
2006	F0607	Hfe	13	1	2006-08-04	14:06:00	14:06:00	2006-08-04 14:06:00	pre	2006-08-03	14:50:00	14:50:00	2006-08-03 14:50:00	i	ai
2006	F0607	Hfe	13	1	2006-08-04	14:06:00	14:06:00	2006-08-04 14:06:00	pre	2006-08-03	15:05:00	15:05:00	2006-08-03 15:05:00	i	si
2006	F0607	Hfe	13	1	2006-08-04	14:06:00	14:06:00	2006-08-04 14:06:00	pre	2006-08-03	15:20:00	15:20:00	2006-08-03 15:20:00	i	si
2006	F0607	Hfe	13	1	2006-08-04	14:06:00	14:06:00	2006-08-04 14:06:00	pre	2006-08-03	15:35:00	15:35:00	2006-08-03 15:35:00	i	si
2006	F0607	Hfe	13	1	2006-08-04	14:06:00	14:06:00	2006-08-04 14:06:00	pre	2006-08-03	15:50:00	15:50:00	2006-08-03 15:50:00	i	sg, st
2006	F0607	Hfe	13	1	2006-08-04	14:06:00	14:06:00	2006-08-04 14:06:00	pre	2006-08-03	16:05:00	16:05:00	2006-08-03 16:05:00	i	si
2006	F0607	Hfe	13	1	2006-08-04	14:06:00	14:06:00	2006-08-04 14:06:00	pre	2006-08-03	16:20:00	16:20:00	2006-08-03 16:20:00	i	si
2006	F0607	Hfe	13	1	2006-08-04	14:06:00	14:06:00	2006-08-04 14:06:00	pre	2006-08-03	16:35:00	16:35:00	2006-08-03 16:35:00	i, o, i
2006	F0607	Hfe	13	1	2006-08-04	14:06:00	14:06:00	2006-08-04 14:06:00	pre	2006-08-03	16:50:00	16:50:00	2006-08-03 16:50:00	o
2006	F0607	Hfe	13	1	2006-08-04	14:06:00	14:06:00	2006-08-04 14:06:00	pre	2006-08-03	17:05:00	17:05:00	2006-08-03 17:05:00	i	ai
2006	F0607	Hfe	13	1	2006-08-04	14:06:00	14:06:00	2006-08-04 14:06:00	pre	2006-08-03	17:20:00	17:20:00	2006-08-03 17:20:00	i, o	ai
2006	F0607	Hfe	13	1	2006-08-04	14:06:00	14:06:00	2006-08-04 14:06:00	pre	2006-08-03	17:35:00	17:35:00	2006-08-03 17:35:00	i	ai
2006	F0607	Hfe	13	1	2006-08-04	14:06:00	14:06:00	2006-08-04 14:06:00	pre	2006-08-03	17:50:00	17:50:00	2006-08-03 17:50:00	i	si, ai
2006	F0607	Hfe	13	1	2006-08-04	14:06:00	14:06:00	2006-08-04 14:06:00	pre	2006-08-03	18:05:00	18:05:00	2006-08-03 18:05:00	o
2006	F0607	Hfe	13	1	2006-08-04	14:06:00	14:06:00	2006-08-04 14:06:00	pre	2006-08-03	18:20:00	18:20:00	2006-08-03 18:20:00	i	si
2006	F0607	Hfe	13	1	2006-08-04	14:06:00	14:06:00	2006-08-04 14:06:00	pre	2006-08-03	18:35:00	18:35:00	2006-08-03 18:35:00	i	si
2006	F0607	Hfe	13	1	2006-08-04	14:06:00	14:06:00	2006-08-04 14:06:00	pre	2006-08-03	18:50:00	18:50:00	2006-08-03 18:50:00	o
2006	F0607	Hfe	13	1	2006-08-04	14:06:00	14:06:00	2006-08-04 14:06:00	pre	2006-08-03	19:05:00	19:05:00	2006-08-03 19:05:00	i	si
2006	F0607	Hfe	13	1	2006-08-04	14:06:00	14:06:00	2006-08-04 14:06:00	pre	2006-08-03	19:20:00	19:20:00	2006-08-03 19:20:00	i	si
2006	F0607	Hfe	13	1	2006-08-04	14:06:00	14:06:00	2006-08-04 14:06:00	pre	2006-08-03	19:35:00	19:35:00	2006-08-03 19:35:00	i	sg
2006	F0607	Hfe	13	1	2006-08-04	14:06:00	14:06:00	2006-08-04 14:06:00	pre	2006-08-03	19:50:00	19:50:00	2006-08-03 19:50:00	i	ai
2006	F0607	Hfe	13	1	2006-08-04	14:06:00	14:06:00	2006-08-04 14:06:00	pre	2006-08-03	20:05:00	20:05:00	2006-08-03 20:05:00	i	si
2006	F0607	Hfe	13	1	2006-08-04	14:06:00	14:06:00	2006-08-04 14:06:00	pre	2006-08-03	20:20:00	20:20:00	2006-08-03 20:20:00	o		ee
2006	F0607	Hfe	13	1	2006-08-04	14:06:00	14:06:00	2006-08-04 14:06:00	pre	2006-08-03	20:35:00	20:35:00	2006-08-03 20:35:00	o
2006	F0607	Hfe	13	1	2006-08-04	14:06:00	14:06:00	2006-08-04 14:06:00	pre	2006-08-03	20:50:00	20:50:00	2006-08-03 20:50:00	o
2006	F0607	Hfe	13	1	2006-08-04	14:06:00	14:06:00	2006-08-04 14:06:00	pre	2006-08-03	21:05:00	21:05:00	2006-08-03 21:05:00	o		ee
2006	F0607	Hfe	13	1	2006-08-04	14:06:00	14:06:00	2006-08-04 14:06:00	pre	2006-08-03	21:20:00	21:20:00	2006-08-03 21:20:00	i	ai
2006	F0607	Hfe	13	1	2006-08-04	14:06:00	14:06:00	2006-08-04 14:06:00	pre	2006-08-03	21:35:00	21:35:00	2006-08-03 21:35:00	o, i	ai
2006	F0607	Hfe	13	1	2006-08-04	14:06:00	14:06:00	2006-08-04 14:06:00	pre	2006-08-03	21:50:00	21:50:00	2006-08-03 21:50:00	o		ee
2006	F0607	Hfe	13	1	2006-08-04	14:06:00	14:06:00	2006-08-04 14:06:00	pre	2006-08-03	22:05:00	22:05:00	2006-08-03 22:05:00	i	si
2006	F0607	Hfe	13	1	2006-08-04	14:06:00	14:06:00	2006-08-04 14:06:00	pre	2006-08-03	22:20:00	22:20:00	2006-08-03 22:20:00	i	si
2006	F0607	Hfe	13	1	2006-08-04	14:06:00	14:06:00	2006-08-04 14:06:00	pre	2006-08-03	22:35:00	22:35:00	2006-08-03 22:35:00	o		di
2006	F0607	Hfe	13	1	2006-08-04	14:06:00	14:06:00	2006-08-04 14:06:00	pre	2006-08-03	22:50:00	22:50:00	2006-08-03 22:50:00	o		ee
2006	F0607	Hfe	13	1	2006-08-04	14:06:00	14:06:00	2006-08-04 14:06:00	pre	2006-08-03	23:05:00	23:05:00	2006-08-03 23:05:00	i	si
2006	F0607	Hfe	13	1	2006-08-04	14:06:00	14:06:00	2006-08-04 14:06:00	pre	2006-08-03	23:20:00	23:20:00	2006-08-03 23:20:00	o		di
2006	F0607	Hfe	13	1	2006-08-04	14:06:00	14:06:00	2006-08-04 14:06:00	pre	2006-08-03	23:35:00	23:35:00	2006-08-03 23:35:00	i	ai
2006	F0607	Hfe	13	1	2006-08-04	14:06:00	14:06:00	2006-08-04 14:06:00	pre	2006-08-03	23:50:00	23:50:00	2006-08-03 23:50:00	i	si
2006	F0607	Hfe	13	1	2006-08-04	14:06:00	14:06:00	2006-08-04 14:06:00	pre	2006-08-04	1900-01-01 00:05:00	00:05:00	2006-08-04 00:05:00	i	si
2006	F0607	Hfe	13	1	2006-08-04	14:06:00	14:06:00	2006-08-04 14:06:00	pre	2006-08-04	1900-01-01 00:20:00	00:20:00	2006-08-04 00:20:00	i	si
2006	F0607	Hfe	13	1	2006-08-04	14:06:00	14:06:00	2006-08-04 14:06:00	pre	2006-08-04	1900-01-01 00:35:00	00:35:00	2006-08-04 00:35:00	o		ee, di
2006	F0607	Hfe	13	1	2006-08-04	14:06:00	14:06:00	2006-08-04 14:06:00	pre	2006-08-04	1900-01-01 00:50:00	00:50:00	2006-08-04 00:50:00	i	si
2006	F0607	Hfe	13	1	2006-08-04	14:06:00	14:06:00	2006-08-04 14:06:00	pre	2006-08-04	1900-01-01 01:05:00	01:05:00	2006-08-04 01:05:00	i	si
2006	F0607	Hfe	13	1	2006-08-04	14:06:00	14:06:00	2006-08-04 14:06:00	pre	2006-08-04	1900-01-01 01:20:00	01:20:00	2006-08-04 01:20:00	i	si
2006	F0607	Hfe	13	1	2006-08-04	14:06:00	14:06:00	2006-08-04 14:06:00	pre	2006-08-04	1900-01-01 01:35:00	01:35:00	2006-08-04 01:35:00	i, o	ai
2006	F0607	Hfe	13	1	2006-08-04	14:06:00	14:06:00	2006-08-04 14:06:00	pre	2006-08-04	1900-01-01 01:50:00	01:50:00	2006-08-04 01:50:00	o
2006	F0607	Hfe	13	1	2006-08-04	14:06:00	14:06:00	2006-08-04 14:06:00	pre	2006-08-04	1900-01-01 02:05:00	02:05:00	2006-08-04 02:05:00	i	ai
2006	F0607	Hfe	13	1	2006-08-04	14:06:00	14:06:00	2006-08-04 14:06:00	pre	2006-08-04	1900-01-01 02:20:00	02:20:00	2006-08-04 02:20:00	i	si
2006	F0607	Hfe	13	1	2006-08-04	14:06:00	14:06:00	2006-08-04 14:06:00	pre	2006-08-04	1900-01-01 02:35:00	02:35:00	2006-08-04 02:35:00	i	si, ai
2006	F0607	Hfe	13	1	2006-08-04	14:06:00	14:06:00	2006-08-04 14:06:00	pre	2006-08-04	1900-01-01 02:50:00	02:50:00	2006-08-04 02:50:00	o		ee
2006	F0607	Hfe	13	1	2006-08-04	14:06:00	14:06:00	2006-08-04 14:06:00	pre	2006-08-04	1900-01-01 03:05:00	03:05:00	2006-08-04 03:05:00	i	si, ai, si
2006	F0607	Hfe	13	1	2006-08-04	14:06:00	14:06:00	2006-08-04 14:06:00	pre	2006-08-04	1900-01-01 03:20:00	03:20:00	2006-08-04 03:20:00	i	si
2006	F0607	Hfe	13	1	2006-08-04	14:06:00	14:06:00	2006-08-04 14:06:00	pre	2006-08-04	1900-01-01 03:35:00	03:35:00	2006-08-04 03:35:00	i	si
2006	F0607	Hfe	13	1	2006-08-04	14:06:00	14:06:00	2006-08-04 14:06:00	pre	2006-08-04	1900-01-01 03:50:00	03:50:00	2006-08-04 03:50:00	o
2006	F0607	Hfe	13	1	2006-08-04	14:06:00	14:06:00	2006-08-04 14:06:00	pre	2006-08-04	1900-01-01 04:05:00	04:05:00	2006-08-04 04:05:00	o		di
2006	F0607	Hfe	13	1	2006-08-04	14:06:00	14:06:00	2006-08-04 14:06:00	pre	2006-08-04	1900-01-01 04:20:00	04:20:00	2006-08-04 04:20:00	o
2006	F0607	Hfe	13	1	2006-08-04	14:06:00	14:06:00	2006-08-04 14:06:00	pre	2006-08-04	1900-01-01 04:35:00	04:35:00	2006-08-04 04:35:00	o		ee
2006	F0607	Hfe	13	1	2006-08-04	14:06:00	14:06:00	2006-08-04 14:06:00	pre	2006-08-04	1900-01-01 04:50:00	04:50:00	2006-08-04 04:50:00	i	ai
2006	F0607	Hfe	13	1	2006-08-04	14:06:00	14:06:00	2006-08-04 14:06:00	pre	2006-08-04	1900-01-01 05:05:00	05:05:00	2006-08-04 05:05:00	i	ai
2006	F0607	Hfe	13	1	2006-08-04	14:06:00	14:06:00	2006-08-04 14:06:00	pre	2006-08-04	1900-01-01 05:20:00	05:20:00	2006-08-04 05:20:00	i	si
2006	F0607	Hfe	13	1	2006-08-04	14:06:00	14:06:00	2006-08-04 14:06:00	pre	2006-08-04	1900-01-01 05:35:00	05:35:00	2006-08-04 05:35:00	i	si
2006	F0607	Hfe	13	1	2006-08-04	14:06:00	14:06:00	2006-08-04 14:06:00	pre	2006-08-04	1900-01-01 05:50:00	05:50:00	2006-08-04 05:50:00	i	si
2006	F0607	Hfe	13	1	2006-08-04	14:06:00	14:06:00	2006-08-04 14:06:00	pre	2006-08-04	1900-01-01 06:05:00	06:05:00	2006-08-04 06:05:00	i	si
2006	F0607	Hfe	13	1	2006-08-04	14:06:00	14:06:00	2006-08-04 14:06:00	pre	2006-08-04	1900-01-01 06:20:00	06:20:00	2006-08-04 06:20:00	i	si, ai, si
2006	F0607	Hfe	13	1	2006-08-04	14:06:00	14:06:00	2006-08-04 14:06:00	pre	2006-08-04	1900-01-01 06:35:00	06:35:00	2006-08-04 06:35:00	i	si
2006	F0607	Hfe	13	1	2006-08-04	14:06:00	14:06:00	2006-08-04 14:06:00	pre	2006-08-04	1900-01-01 06:50:00	06:50:00	2006-08-04 06:50:00	i	ai
2006	F0607	Hfe	13	1	2006-08-04	14:06:00	14:06:00	2006-08-04 14:06:00	pre	2006-08-04	1900-01-01 07:05:00	07:05:00	2006-08-04 07:05:00	i	si
2006	F0607	Hfe	13	1	2006-08-04	14:06:00	14:06:00	2006-08-04 14:06:00	pre	2006-08-04	1900-01-01 07:20:00	07:20:00	2006-08-04 07:20:00	i	si
2006	F0607	Hfe	13	1	2006-08-04	14:06:00	14:06:00	2006-08-04 14:06:00	pre	2006-08-04	1900-01-01 07:35:00	07:35:00	2006-08-04 07:35:00	i	si
2006	F0607	Hfe	13	1	2006-08-04	14:06:00	14:06:00	2006-08-04 14:06:00	pre	2006-08-04	1900-01-01 07:50:00	07:50:00	2006-08-04 07:50:00	i	si
2006	F0607	Hfe	13	1	2006-08-04	14:06:00	14:06:00	2006-08-04 14:06:00	pre	2006-08-04	1900-01-01 08:05:00	08:05:00	2006-08-04 08:05:00	i	si, ai
2006	F0607	Hfe	13	1	2006-08-04	14:06:00	14:06:00	2006-08-04 14:06:00	pre	2006-08-04	1900-01-01 08:20:00	08:20:00	2006-08-04 08:20:00	i	ai
2006	F0607	Hfe	13	1	2006-08-04	14:06:00	14:06:00	2006-08-04 14:06:00	pre	2006-08-04	1900-01-01 08:35:00	08:35:00	2006-08-04 08:35:00	i	si
2006	F0607	Hfe	13	1	2006-08-04	14:06:00	14:06:00	2006-08-04 14:06:00	pre	2006-08-04	1900-01-01 08:50:00	08:50:00	2006-08-04 08:50:00	i	si
2006	F0607	Hfe	13	1	2006-08-04	14:06:00	14:06:00	2006-08-04 14:06:00	pre	2006-08-04	1900-01-01 09:05:00	09:05:00	2006-08-04 09:05:00	i	si
2006	F0607	Hfe	13	1	2006-08-04	14:06:00	14:06:00	2006-08-04 14:06:00	pre	2006-08-04	1900-01-01 09:20:00	09:20:00	2006-08-04 09:20:00	i	si
2006	F0607	Hfe	13	1	2006-08-04	14:06:00	14:06:00	2006-08-04 14:06:00	pre	2006-08-04	1900-01-01 09:35:00	09:35:00	2006-08-04 09:35:00	i	si, ai, si, ai
2006	F0607	Hfe	13	1	2006-08-04	14:06:00	14:06:00	2006-08-04 14:06:00	pre	2006-08-04	1900-01-01 09:50:00	09:50:00	2006-08-04 09:50:00	i	si
2006	F0607	Hfe	13	1	2006-08-04	14:06:00	14:06:00	2006-08-04 14:06:00	pre	2006-08-04	1900-01-01 10:05:00	10:05:00	2006-08-04 10:05:00	i	si
2006	F0607	Hfe	13	1	2006-08-04	14:06:00	14:06:00	2006-08-04 14:06:00	pre	2006-08-04	1900-01-01 10:20:00	10:20:00	2006-08-04 10:20:00	i	si, ai, si
2006	F0607	Hfe	13	1	2006-08-04	14:06:00	14:06:00	2006-08-04 14:06:00	pre	2006-08-04	1900-01-01 10:35:00	10:35:00	2006-08-04 10:35:00	i	si
2006	F0607	Hfe	13	1	2006-08-04	14:06:00	14:06:00	2006-08-04 14:06:00	pre	2006-08-04	1900-01-01 10:50:00	10:50:00	2006-08-04 10:50:00	i	ai
2006	F0607	Hfe	13	1	2006-08-04	14:06:00	14:06:00	2006-08-04 14:06:00	pre	2006-08-04	1900-01-01 11:05:00	11:05:00	2006-08-04 11:05:00	i	si
2006	F0607	Hfe	13	1	2006-08-04	14:06:00	14:06:00	2006-08-04 14:06:00	pre	2006-08-04	1900-01-01 11:20:00	11:20:00	2006-08-04 11:20:00	i	si
2006	F0607	Hfe	13	1	2006-08-04	14:06:00	14:06:00	2006-08-04 14:06:00	pre	2006-08-04	1900-01-01 11:35:00	11:35:00	2006-08-04 11:35:00	i	si
2006	F0607	Hfe	13	1	2006-08-04	14:06:00	14:06:00	2006-08-04 14:06:00	pre	2006-08-04	1900-01-01 11:50:00	11:50:00	2006-08-04 11:50:00	i	si
2006	F0607	Hfe	13	1	2006-08-04	14:06:00	14:06:00	2006-08-04 14:06:00	pre	2006-08-04	1900-01-01 12:05:00	12:05:00	2006-08-04 12:05:00	i	si
2006	F0607	Hfe	13	1	2006-08-04	14:06:00	14:06:00	2006-08-04 14:06:00	pre	2006-08-04	1900-01-01 12:20:00	12:20:00	2006-08-04 12:20:00	i	ai
2006	F0607	Hfe	13	1	2006-08-04	14:06:00	14:06:00	2006-08-04 14:06:00	pre	2006-08-04	1900-01-01 12:35:00	12:35:00	2006-08-04 12:35:00	i	ai
2006	F0607	Hfe	13	1	2006-08-04	14:06:00	14:06:00	2006-08-04 14:06:00	pre	2006-08-04	1900-01-01 12:50:00	12:50:00	2006-08-04 12:50:00	i	ai, si, ai
2006	F0607	Hfe	13	1	2006-08-04	14:06:00	14:06:00	2006-08-04 14:06:00	pre	2006-08-04	1900-01-01 13:05:00	13:05:00	2006-08-04 13:05:00	i	ai
2006	F0607	Hfe	13	1	2006-08-04	14:06:00	14:06:00	2006-08-04 14:06:00	pre	2006-08-04	1900-01-01 13:20:00	13:20:00	2006-08-04 13:20:00	i	si, ai
2006	F0607	Hfe	13	1	2006-08-04	14:06:00	14:06:00	2006-08-04 14:06:00	pre	2006-08-04	1900-01-01 13:35:00	13:35:00	2006-08-04 13:35:00	i	ai
2006	F0607	Hfe	13	1	2006-08-04	14:06:00	14:06:00	2006-08-04 14:06:00	pre	2006-08-04	1900-01-01 13:50:00	13:50:00	2006-08-04 13:50:00	i	ai
2006	F0607	Hfe	13	1	2006-08-04	14:06:00	14:06:00	2006-08-04 14:06:00	birth	2006-08-04	1900-01-01 14:05:00	14:05:00	2006-08-04 14:05:00	i	ai
2006	F0607	Hfe	13	1	2006-08-04	14:06:00	14:06:00	2006-08-04 14:06:00	post	2006-08-04	1900-01-01 14:20:00	14:20:00	2006-08-04 14:20:00	i	ai
2006	F0607	Hfe	13	1	2006-08-04	14:06:00	14:06:00	2006-08-04 14:06:00	post	2006-08-04	1900-01-01 14:35:00	14:35:00	2006-08-04 14:35:00	i	ai
2006	F0607	Hfe	13	1	2006-08-04	14:06:00	14:06:00	2006-08-04 14:06:00	post	2006-08-04	1900-01-01 14:50:00	14:50:00	2006-08-04 14:50:00	i	ai
2006	F0607	Hfe	13	1	2006-08-04	14:06:00	14:06:00	2006-08-04 14:06:00	post	2006-08-04	1900-01-01 15:05:00	15:05:00	2006-08-04 15:05:00	i	ai
2006	F0607	Hfe	13	1	2006-08-04	14:06:00	14:06:00	2006-08-04 14:06:00	post	2006-08-04	1900-01-01 15:20:00	15:20:00	2006-08-04 15:20:00	i	ai, nu
2006	F0607	Hfe	13	1	2006-08-04	14:06:00	14:06:00	2006-08-04 14:06:00	post	2006-08-04	1900-01-01 15:35:00	15:35:00	2006-08-04 15:35:00	i	nu, ai, nu
2006	F0607	Hfe	13	1	2006-08-04	14:06:00	14:06:00	2006-08-04 14:06:00	post	2006-08-04	1900-01-01 15:50:00	15:50:00	2006-08-04 15:50:00	i	ai
2006	F0607	Hfe	13	1	2006-08-04	14:06:00	14:06:00	2006-08-04 14:06:00	post	2006-08-04	1900-01-01 16:05:00	16:05:00	2006-08-04 16:05:00	i	nu
2006	F0607	Hfe	13	1	2006-08-04	14:06:00	14:06:00	2006-08-04 14:06:00	post	2006-08-04	1900-01-01 16:20:00	16:20:00	2006-08-04 16:20:00	i	nu
2006	F0607	Hfe	13	1	2006-08-04	14:06:00	14:06:00	2006-08-04 14:06:00	post	2006-08-04	1900-01-01 16:35:00	16:35:00	2006-08-04 16:35:00	i	ai
2006	F0607	Hfe	13	1	2006-08-04	14:06:00	14:06:00	2006-08-04 14:06:00	post	2006-08-04	1900-01-01 16:50:00	16:50:00	2006-08-04 16:50:00	i	nu
2006	F0607	Hfe	13	1	2006-08-04	14:06:00	14:06:00	2006-08-04 14:06:00	post	2006-08-04	1900-01-01 17:05:00	17:05:00	2006-08-04 17:05:00	o		ee
2006	F0607	Hfe	13	1	2006-08-04	14:06:00	14:06:00	2006-08-04 14:06:00	post	2006-08-04	1900-01-01 17:20:00	17:20:00	2006-08-04 17:20:00	i	ai
2006	F0607	Hfe	13	1	2006-08-04	14:06:00	14:06:00	2006-08-04 14:06:00	post	2006-08-04	1900-01-01 17:35:00	17:35:00	2006-08-04 17:35:00	i	si
2006	F0607	Hfe	13	1	2006-08-04	14:06:00	14:06:00	2006-08-04 14:06:00	post	2006-08-04	1900-01-01 17:50:00	17:50:00	2006-08-04 17:50:00	i	si, ai, si
2006	F0607	Hfe	13	1	2006-08-04	14:06:00	14:06:00	2006-08-04 14:06:00	post	2006-08-04	1900-01-01 18:05:00	18:05:00	2006-08-04 18:05:00	i	ai, nu
2006	F0607	Hfe	13	1	2006-08-04	14:06:00	14:06:00	2006-08-04 14:06:00	post	2006-08-04	1900-01-01 18:20:00	18:20:00	2006-08-04 18:20:00	i	ai
2006	F0607	Hfe	13	1	2006-08-04	14:06:00	14:06:00	2006-08-04 14:06:00	post	2006-08-04	1900-01-01 18:35:00	18:35:00	2006-08-04 18:35:00	i	ai
2006	F0607	Hfe	13	1	2006-08-04	14:06:00	14:06:00	2006-08-04 14:06:00	post	2006-08-04	1900-01-01 18:50:00	18:50:00	2006-08-04 18:50:00	i	nu
2006	F0607	Hfe	13	1	2006-08-04	14:06:00	14:06:00	2006-08-04 14:06:00	post	2006-08-04	1900-01-01 19:05:00	19:05:00	2006-08-04 19:05:00	i	ai, si, ai
2006	F0607	Hfe	13	1	2006-08-04	14:06:00	14:06:00	2006-08-04 14:06:00	post	2006-08-04	1900-01-01 19:20:00	19:20:00	2006-08-04 19:20:00	i	ai
2006	F0607	Hfe	13	1	2006-08-04	14:06:00	14:06:00	2006-08-04 14:06:00	post	2006-08-04	1900-01-01 19:35:00	19:35:00	2006-08-04 19:35:00	i	si, ai, nu
2006	F0607	Hfe	13	1	2006-08-04	14:06:00	14:06:00	2006-08-04 14:06:00	post	2006-08-04	1900-01-01 19:50:00	19:50:00	2006-08-04 19:50:00	i	nu
2006	F0607	Hfe	13	1	2006-08-04	14:06:00	14:06:00	2006-08-04 14:06:00	post	2006-08-04	1900-01-01 20:05:00	20:05:00	2006-08-04 20:05:00	i	ai, sg
2006	F0607	Hfe	13	1	2006-08-04	14:06:00	14:06:00	2006-08-04 14:06:00	post	2006-08-04	1900-01-01 20:20:00	20:20:00	2006-08-04 20:20:00	i	nu
2006	F0607	Hfe	13	1	2006-08-04	14:06:00	14:06:00	2006-08-04 14:06:00	post	2006-08-04	1900-01-01 20:35:00	20:35:00	2006-08-04 20:35:00	o		ee
2006	F0607	Hfe	13	1	2006-08-04	14:06:00	14:06:00	2006-08-04 14:06:00	post	2006-08-04	1900-01-01 20:50:00	20:50:00	2006-08-04 20:50:00	o		ee
2006	F0607	Hfe	13	1	2006-08-04	14:06:00	14:06:00	2006-08-04 14:06:00	post	2006-08-04	1900-01-01 21:05:00	21:05:00	2006-08-04 21:05:00	i	ai
2006	F0607	Hfe	13	1	2006-08-04	14:06:00	14:06:00	2006-08-04 14:06:00	post	2006-08-04	1900-01-01 21:20:00	21:20:00	2006-08-04 21:20:00	i	ai
2006	F0607	Hfe	13	1	2006-08-04	14:06:00	14:06:00	2006-08-04 14:06:00	post	2006-08-04	1900-01-01 21:35:00	21:35:00	2006-08-04 21:35:00	i	nu
2006	F0607	Hfe	13	1	2006-08-04	14:06:00	14:06:00	2006-08-04 14:06:00	post	2006-08-04	1900-01-01 21:50:00	21:50:00	2006-08-04 21:50:00	i	nu, ai
2006	F0607	Hfe	13	1	2006-08-04	14:06:00	14:06:00	2006-08-04 14:06:00	post	2006-08-04	1900-01-01 22:05:00	22:05:00	2006-08-04 22:05:00	i	ai, nu
2006	F0607	Hfe	13	1	2006-08-04	14:06:00	14:06:00	2006-08-04 14:06:00	post	2006-08-04	1900-01-01 22:20:00	22:20:00	2006-08-04 22:20:00	i	ai
2006	F0607	Hfe	13	1	2006-08-04	14:06:00	14:06:00	2006-08-04 14:06:00	post	2006-08-04	1900-01-01 22:35:00	22:35:00	2006-08-04 22:35:00	i	si
2006	F0607	Hfe	13	1	2006-08-04	14:06:00	14:06:00	2006-08-04 14:06:00	post	2006-08-04	1900-01-01 22:50:00	22:50:00	2006-08-04 22:50:00	i	si
2006	F0607	Hfe	13	1	2006-08-04	14:06:00	14:06:00	2006-08-04 14:06:00	post	2006-08-04	1900-01-01 23:05:00	23:05:00	2006-08-04 23:05:00	cb, o
2006	F0607	Hfe	13	1	2006-08-04	14:06:00	14:06:00	2006-08-04 14:06:00	post	2006-08-04	1900-01-01 23:20:00	23:20:00	2006-08-04 23:20:00	i	nu
2006	F0607	Hfe	13	1	2006-08-04	14:06:00	14:06:00	2006-08-04 14:06:00	post	2006-08-04	1900-01-01 23:35:00	23:35:00	2006-08-04 23:35:00	i	ai
2006	F0607	Hfe	13	1	2006-08-04	14:06:00	14:06:00	2006-08-04 14:06:00	post	2006-08-04	1900-01-01 23:50:00	23:50:00	2006-08-04 23:50:00	i	nu, ai
2006	F0607	Hfe	13	1	2006-08-04	14:06:00	14:06:00	2006-08-04 14:06:00	post	2006-08-05	1900-01-02 00:05:00	00:05:00	2006-08-05 00:05:00	i	ai, nu
2006	F0607	Hfe	13	1	2006-08-04	14:06:00	14:06:00	2006-08-04 14:06:00	post	2006-08-05	1900-01-02 00:20:00	00:20:00	2006-08-05 00:20:00	i	nu
2006	F0607	Hfe	13	1	2006-08-04	14:06:00	14:06:00	2006-08-04 14:06:00	post	2006-08-05	1900-01-02 00:35:00	00:35:00	2006-08-05 00:35:00	i	nu, ai
2006	F0607	Hfe	13	1	2006-08-04	14:06:00	14:06:00	2006-08-04 14:06:00	post	2006-08-05	1900-01-02 00:50:00	00:50:00	2006-08-05 00:50:00	i	ai
2006	F0607	Hfe	13	1	2006-08-04	14:06:00	14:06:00	2006-08-04 14:06:00	post	2006-08-05	1900-01-02 01:05:00	01:05:00	2006-08-05 01:05:00	o
2006	F0607	Hfe	13	1	2006-08-04	14:06:00	14:06:00	2006-08-04 14:06:00	post	2006-08-05	1900-01-02 01:20:00	01:20:00	2006-08-05 01:20:00	i	ai
2006	F0607	Hfe	13	1	2006-08-04	14:06:00	14:06:00	2006-08-04 14:06:00	post	2006-08-05	1900-01-02 01:35:00	01:35:00	2006-08-05 01:35:00	i	nu
2006	F0607	Hfe	13	1	2006-08-04	14:06:00	14:06:00	2006-08-04 14:06:00	post	2006-08-05	1900-01-02 01:50:00	01:50:00	2006-08-05 01:50:00	i	nu, ai
2006	F0607	Hfe	13	1	2006-08-04	14:06:00	14:06:00	2006-08-04 14:06:00	post	2006-08-05	1900-01-02 02:05:00	02:05:00	2006-08-05 02:05:00	o		ee
2006	F0607	Hfe	13	1	2006-08-04	14:06:00	14:06:00	2006-08-04 14:06:00	post	2006-08-05	1900-01-02 02:20:00	02:20:00	2006-08-05 02:20:00	o
2006	F0607	Hfe	13	1	2006-08-04	14:06:00	14:06:00	2006-08-04 14:06:00	post	2006-08-05	1900-01-02 02:35:00	02:35:00	2006-08-05 02:35:00	i	nu, ai, nu
2006	F0607	Hfe	13	1	2006-08-04	14:06:00	14:06:00	2006-08-04 14:06:00	post	2006-08-05	1900-01-02 02:50:00	02:50:00	2006-08-05 02:50:00	i	ai
2006	F0607	Hfe	13	1	2006-08-04	14:06:00	14:06:00	2006-08-04 14:06:00	post	2006-08-05	1900-01-02 03:05:00	03:05:00	2006-08-05 03:05:00	i	ai
2006	F0607	Hfe	13	1	2006-08-04	14:06:00	14:06:00	2006-08-04 14:06:00	post	2006-08-05	1900-01-02 03:20:00	03:20:00	2006-08-05 03:20:00	o, i
2006	F0607	Hfe	13	1	2006-08-04	14:06:00	14:06:00	2006-08-04 14:06:00	post	2006-08-05	1900-01-02 03:35:00	03:35:00	2006-08-05 03:35:00	i	ai
2006	F0607	Hfe	13	1	2006-08-04	14:06:00	14:06:00	2006-08-04 14:06:00	post	2006-08-05	1900-01-02 03:50:00	03:50:00	2006-08-05 03:50:00	o		sg
2006	F0607	Hfe	13	1	2006-08-04	14:06:00	14:06:00	2006-08-04 14:06:00	post	2006-08-05	1900-01-02 04:05:00	04:05:00	2006-08-05 04:05:00	o
2006	F0607	Hfe	13	1	2006-08-04	14:06:00	14:06:00	2006-08-04 14:06:00	post	2006-08-05	1900-01-02 04:20:00	04:20:00	2006-08-05 04:20:00	i	ai
2006	F0607	Hfe	13	1	2006-08-04	14:06:00	14:06:00	2006-08-04 14:06:00	post	2006-08-05	1900-01-02 04:35:00	04:35:00	2006-08-05 04:35:00	o, i, o
2006	F0607	Hfe	13	1	2006-08-04	14:06:00	14:06:00	2006-08-04 14:06:00	post	2006-08-05	1900-01-02 04:50:00	04:50:00	2006-08-05 04:50:00	o, cb, o
2006	F0607	Hfe	13	1	2006-08-04	14:06:00	14:06:00	2006-08-04 14:06:00	post	2006-08-05	1900-01-02 05:05:00	05:05:00	2006-08-05 05:05:00	i	ai
2006	F0607	Hfe	13	1	2006-08-04	14:06:00	14:06:00	2006-08-04 14:06:00	post	2006-08-05	1900-01-02 05:20:00	05:20:00	2006-08-05 05:20:00	i	sg, ai
2006	F0607	Hfe	13	1	2006-08-04	14:06:00	14:06:00	2006-08-04 14:06:00	post	2006-08-05	1900-01-02 05:35:00	05:35:00	2006-08-05 05:35:00	i	nu, ai
2006	F0607	Hfe	13	1	2006-08-04	14:06:00	14:06:00	2006-08-04 14:06:00	post	2006-08-05	1900-01-02 05:50:00	05:50:00	2006-08-05 05:50:00	i	nu
2006	F0607	Hfe	13	1	2006-08-04	14:06:00	14:06:00	2006-08-04 14:06:00	post	2006-08-05	1900-01-02 06:05:00	06:05:00	2006-08-05 06:05:00	i	nu
2006	F0607	Hfe	13	1	2006-08-04	14:06:00	14:06:00	2006-08-04 14:06:00	post	2006-08-05	1900-01-02 06:20:00	06:20:00	2006-08-05 06:20:00	i	nu
2006	F0607	Hfe	13	1	2006-08-04	14:06:00	14:06:00	2006-08-04 14:06:00	post	2006-08-05	1900-01-02 06:35:00	06:35:00	2006-08-05 06:35:00	o		ee
2006	F0607	Hfe	13	1	2006-08-04	14:06:00	14:06:00	2006-08-04 14:06:00	post	2006-08-05	1900-01-02 06:50:00	06:50:00	2006-08-05 06:50:00	i	ai
2006	F0607	Hfe	13	1	2006-08-04	14:06:00	14:06:00	2006-08-04 14:06:00	post	2006-08-05	1900-01-02 07:05:00	07:05:00	2006-08-05 07:05:00	i	ai, si, ai
2006	F0607	Hfe	13	1	2006-08-04	14:06:00	14:06:00	2006-08-04 14:06:00	post	2006-08-05	1900-01-02 07:20:00	07:20:00	2006-08-05 07:20:00	i	nu
2006	F0607	Hfe	13	1	2006-08-04	14:06:00	14:06:00	2006-08-04 14:06:00	post	2006-08-05	1900-01-02 07:35:00	07:35:00	2006-08-05 07:35:00	i	nu
2006	F0607	Hfe	13	1	2006-08-04	14:06:00	14:06:00	2006-08-04 14:06:00	post	2006-08-05	1900-01-02 07:50:00	07:50:00	2006-08-05 07:50:00	i	nu
2006	F0607	Hfe	13	1	2006-08-04	14:06:00	14:06:00	2006-08-04 14:06:00	post	2006-08-05	1900-01-02 08:05:00	08:05:00	2006-08-05 08:05:00	i	ai
2006	F0607	Hfe	13	1	2006-08-04	14:06:00	14:06:00	2006-08-04 14:06:00	post	2006-08-05	1900-01-02 08:20:00	08:20:00	2006-08-05 08:20:00	i	nu
2006	F0607	Hfe	13	1	2006-08-04	14:06:00	14:06:00	2006-08-04 14:06:00	post	2006-08-05	1900-01-02 08:35:00	08:35:00	2006-08-05 08:35:00	i	ai
2006	F0607	Hfe	13	1	2006-08-04	14:06:00	14:06:00	2006-08-04 14:06:00	post	2006-08-05	1900-01-02 08:50:00	08:50:00	2006-08-05 08:50:00	i	nu, ai, nu
2006	F0607	Hfe	13	1	2006-08-04	14:06:00	14:06:00	2006-08-04 14:06:00	post	2006-08-05	1900-01-02 09:05:00	09:05:00	2006-08-05 09:05:00	i	si
2006	F0607	Hfe	13	1	2006-08-04	14:06:00	14:06:00	2006-08-04 14:06:00	post	2006-08-05	1900-01-02 09:20:00	09:20:00	2006-08-05 09:20:00	i	nu
2006	F0607	Hfe	13	1	2006-08-04	14:06:00	14:06:00	2006-08-04 14:06:00	post	2006-08-05	1900-01-02 09:35:00	09:35:00	2006-08-05 09:35:00	i	ai
2006	F0607	Hfe	13	1	2006-08-04	14:06:00	14:06:00	2006-08-04 14:06:00	post	2006-08-05	1900-01-02 09:50:00	09:50:00	2006-08-05 09:50:00	i	si
2006	F0607	Hfe	13	1	2006-08-04	14:06:00	14:06:00	2006-08-04 14:06:00	post	2006-08-05	1900-01-02 10:05:00	10:05:00	2006-08-05 10:05:00	i	si, ai, si
2006	F0607	Hfe	13	1	2006-08-04	14:06:00	14:06:00	2006-08-04 14:06:00	post	2006-08-05	1900-01-02 10:20:00	10:20:00	2006-08-05 10:20:00	i	si
2006	F0607	Hfe	13	1	2006-08-04	14:06:00	14:06:00	2006-08-04 14:06:00	post	2006-08-05	1900-01-02 10:35:00	10:35:00	2006-08-05 10:35:00	i	nu
2006	F0607	Hfe	13	1	2006-08-04	14:06:00	14:06:00	2006-08-04 14:06:00	post	2006-08-05	1900-01-02 10:50:00	10:50:00	2006-08-05 10:50:00	i	ai, si
2006	F0607	Hfe	13	1	2006-08-04	14:06:00	14:06:00	2006-08-04 14:06:00	post	2006-08-05	1900-01-02 11:05:00	11:05:00	2006-08-05 11:05:00	i	si, ai
2006	F0607	Hfe	13	1	2006-08-04	14:06:00	14:06:00	2006-08-04 14:06:00	post	2006-08-05	1900-01-02 11:20:00	11:20:00	2006-08-05 11:20:00	i	nu, ai
2006	F0607	Hfe	13	1	2006-08-04	14:06:00	14:06:00	2006-08-04 14:06:00	post	2006-08-05	1900-01-02 11:35:00	11:35:00	2006-08-05 11:35:00	i	ai
2006	F0607	Hfe	13	1	2006-08-04	14:06:00	14:06:00	2006-08-04 14:06:00	post	2006-08-05	1900-01-02 11:50:00	11:50:00	2006-08-05 11:50:00	i	ai
2006	F0607	Hfe	13	1	2006-08-04	14:06:00	14:06:00	2006-08-04 14:06:00	post	2006-08-05	1900-01-02 12:05:00	12:05:00	2006-08-05 12:05:00	i	ai, si, ai
2006	F0607	Hfe	13	1	2006-08-04	14:06:00	14:06:00	2006-08-04 14:06:00	post	2006-08-05	1900-01-02 12:20:00	12:20:00	2006-08-05 12:20:00	i	nu
2006	F0607	Hfe	13	1	2006-08-04	14:06:00	14:06:00	2006-08-04 14:06:00	post	2006-08-05	1900-01-02 12:35:00	12:35:00	2006-08-05 12:35:00	i	nu
2006	F0607	Hfe	13	1	2006-08-04	14:06:00	14:06:00	2006-08-04 14:06:00	post	2006-08-05	1900-01-02 12:50:00	12:50:00	2006-08-05 12:50:00	i	ai, si
2006	F0607	Hfe	13	1	2006-08-04	14:06:00	14:06:00	2006-08-04 14:06:00	post	2006-08-05	1900-01-02 13:05:00	13:05:00	2006-08-05 13:05:00	i	si
2006	F0607	Hfe	13	1	2006-08-04	14:06:00	14:06:00	2006-08-04 14:06:00	post	2006-08-05	1900-01-02 13:20:00	13:20:00	2006-08-05 13:20:00	i	ai, nu
2006	F0607	Hfe	13	1	2006-08-04	14:06:00	14:06:00	2006-08-04 14:06:00	post	2006-08-05	1900-01-02 13:35:00	13:35:00	2006-08-05 13:35:00	i	nu
2006	F0607	Hfe	13	1	2006-08-04	14:06:00	14:06:00	2006-08-04 14:06:00	post	2006-08-05	1900-01-02 13:50:00	13:50:00	2006-08-05 13:50:00	i	ai
2007	F0607	B2m	17	1	2007-02-08	09:15:00	09:15:00	2007-02-08 09:15:00	pre	2007-02-07	09:15:00	09:15:00	2007-02-07 09:15:00	i	si
2007	F0607	B2m	17	1	2007-02-08	09:15:00	09:15:00	2007-02-08 09:15:00	pre	2007-02-07	09:30:00	09:30:00	2007-02-07 09:30:00	i	si, ai, si
2007	F0607	B2m	17	1	2007-02-08	09:15:00	09:15:00	2007-02-08 09:15:00	pre	2007-02-07	09:45:00	09:45:00	2007-02-07 09:45:00	i	si
2007	F0607	B2m	17	1	2007-02-08	09:15:00	09:15:00	2007-02-08 09:15:00	pre	2007-02-07	10:00:00	10:00:00	2007-02-07 10:00:00	i	ai
2007	F0607	B2m	17	1	2007-02-08	09:15:00	09:15:00	2007-02-08 09:15:00	pre	2007-02-07	10:15:00	10:15:00	2007-02-07 10:15:00	i	ai
2007	F0607	B2m	17	1	2007-02-08	09:15:00	09:15:00	2007-02-08 09:15:00	pre	2007-02-07	10:30:00	10:30:00	2007-02-07 10:30:00	i	si
2007	F0607	B2m	17	1	2007-02-08	09:15:00	09:15:00	2007-02-08 09:15:00	pre	2007-02-07	10:45:00	10:45:00	2007-02-07 10:45:00	i	si
2007	F0607	B2m	17	1	2007-02-08	09:15:00	09:15:00	2007-02-08 09:15:00	pre	2007-02-07	11:00:00	11:00:00	2007-02-07 11:00:00	i	si
2007	F0607	B2m	17	1	2007-02-08	09:15:00	09:15:00	2007-02-08 09:15:00	pre	2007-02-07	11:15:00	11:15:00	2007-02-07 11:15:00	i	si
2007	F0607	B2m	17	1	2007-02-08	09:15:00	09:15:00	2007-02-08 09:15:00	pre	2007-02-07	11:30:00	11:30:00	2007-02-07 11:30:00	i	ai
2007	F0607	B2m	17	1	2007-02-08	09:15:00	09:15:00	2007-02-08 09:15:00	pre	2007-02-07	11:45:00	11:45:00	2007-02-07 11:45:00	i	si
2007	F0607	B2m	17	1	2007-02-08	09:15:00	09:15:00	2007-02-08 09:15:00	pre	2007-02-07	12:00:00	12:00:00	2007-02-07 12:00:00	i	si
2007	F0607	B2m	17	1	2007-02-08	09:15:00	09:15:00	2007-02-08 09:15:00	pre	2007-02-07	12:15:00	12:15:00	2007-02-07 12:15:00	i	si
2007	F0607	B2m	17	1	2007-02-08	09:15:00	09:15:00	2007-02-08 09:15:00	pre	2007-02-07	12:30:00	12:30:00	2007-02-07 12:30:00	i	si
2007	F0607	B2m	17	1	2007-02-08	09:15:00	09:15:00	2007-02-08 09:15:00	pre	2007-02-07	12:45:00	12:45:00	2007-02-07 12:45:00	i	si, ai
2007	F0607	B2m	17	1	2007-02-08	09:15:00	09:15:00	2007-02-08 09:15:00	pre	2007-02-07	13:00:00	13:00:00	2007-02-07 13:00:00	o		ee
2007	F0607	B2m	17	1	2007-02-08	09:15:00	09:15:00	2007-02-08 09:15:00	pre	2007-02-07	13:15:00	13:15:00	2007-02-07 13:15:00	i, o	nb
2007	F0607	B2m	17	1	2007-02-08	09:15:00	09:15:00	2007-02-08 09:15:00	pre	2007-02-07	13:30:00	13:30:00	2007-02-07 13:30:00	o, i		di
2007	F0607	B2m	17	1	2007-02-08	09:15:00	09:15:00	2007-02-08 09:15:00	pre	2007-02-07	13:45:00	13:45:00	2007-02-07 13:45:00	i	si
2007	F0607	B2m	17	1	2007-02-08	09:15:00	09:15:00	2007-02-08 09:15:00	pre	2007-02-07	14:00:00	14:00:00	2007-02-07 14:00:00	i	si
2007	F0607	B2m	17	1	2007-02-08	09:15:00	09:15:00	2007-02-08 09:15:00	pre	2007-02-07	14:15:00	14:15:00	2007-02-07 14:15:00	i	ai
2007	F0607	B2m	17	1	2007-02-08	09:15:00	09:15:00	2007-02-08 09:15:00	pre	2007-02-07	14:30:00	14:30:00	2007-02-07 14:30:00	i	si
2007	F0607	B2m	17	1	2007-02-08	09:15:00	09:15:00	2007-02-08 09:15:00	pre	2007-02-07	14:45:00	14:45:00	2007-02-07 14:45:00	i	si
2007	F0607	B2m	17	1	2007-02-08	09:15:00	09:15:00	2007-02-08 09:15:00	pre	2007-02-07	15:00:00	15:00:00	2007-02-07 15:00:00	i	si
2007	F0607	B2m	17	1	2007-02-08	09:15:00	09:15:00	2007-02-08 09:15:00	pre	2007-02-07	15:15:00	15:15:00	2007-02-07 15:15:00	i	si, ai
2007	F0607	B2m	17	1	2007-02-08	09:15:00	09:15:00	2007-02-08 09:15:00	pre	2007-02-07	15:30:00	15:30:00	2007-02-07 15:30:00	i	si
2007	F0607	B2m	17	1	2007-02-08	09:15:00	09:15:00	2007-02-08 09:15:00	pre	2007-02-07	15:45:00	15:45:00	2007-02-07 15:45:00	i	si
2007	F0607	B2m	17	1	2007-02-08	09:15:00	09:15:00	2007-02-08 09:15:00	pre	2007-02-07	16:00:00	16:00:00	2007-02-07 16:00:00	i	si
2007	F0607	B2m	17	1	2007-02-08	09:15:00	09:15:00	2007-02-08 09:15:00	pre	2007-02-07	16:15:00	16:15:00	2007-02-07 16:15:00	i	si, ai
2007	F0607	B2m	17	1	2007-02-08	09:15:00	09:15:00	2007-02-08 09:15:00	pre	2007-02-07	16:30:00	16:30:00	2007-02-07 16:30:00	i	si
2007	F0607	B2m	17	1	2007-02-08	09:15:00	09:15:00	2007-02-08 09:15:00	pre	2007-02-07	16:45:00	16:45:00	2007-02-07 16:45:00	i	si
2007	F0607	B2m	17	1	2007-02-08	09:15:00	09:15:00	2007-02-08 09:15:00	pre	2007-02-07	17:00:00	17:00:00	2007-02-07 17:00:00	o
2007	F0607	B2m	17	1	2007-02-08	09:15:00	09:15:00	2007-02-08 09:15:00	pre	2007-02-07	17:15:00	17:15:00	2007-02-07 17:15:00	i	si
2007	F0607	B2m	17	1	2007-02-08	09:15:00	09:15:00	2007-02-08 09:15:00	pre	2007-02-07	17:30:00	17:30:00	2007-02-07 17:30:00	i	si
2007	F0607	B2m	17	1	2007-02-08	09:15:00	09:15:00	2007-02-08 09:15:00	pre	2007-02-07	17:45:00	17:45:00	2007-02-07 17:45:00	i	si
2007	F0607	B2m	17	1	2007-02-08	09:15:00	09:15:00	2007-02-08 09:15:00	pre	2007-02-07	18:00:00	18:00:00	2007-02-07 18:00:00	i	si, ai, si
2007	F0607	B2m	17	1	2007-02-08	09:15:00	09:15:00	2007-02-08 09:15:00	pre	2007-02-07	18:15:00	18:15:00	2007-02-07 18:15:00	i	ai
2007	F0607	B2m	17	1	2007-02-08	09:15:00	09:15:00	2007-02-08 09:15:00	pre	2007-02-07	18:30:00	18:30:00	2007-02-07 18:30:00	o		ee
2007	F0607	B2m	17	1	2007-02-08	09:15:00	09:15:00	2007-02-08 09:15:00	pre	2007-02-07	18:45:00	18:45:00	2007-02-07 18:45:00	o
2007	F0607	B2m	17	1	2007-02-08	09:15:00	09:15:00	2007-02-08 09:15:00	pre	2007-02-07	19:00:00	19:00:00	2007-02-07 19:00:00	o
2007	F0607	B2m	17	1	2007-02-08	09:15:00	09:15:00	2007-02-08 09:15:00	pre	2007-02-07	19:15:00	19:15:00	2007-02-07 19:15:00	o
2007	F0607	B2m	17	1	2007-02-08	09:15:00	09:15:00	2007-02-08 09:15:00	pre	2007-02-07	19:30:00	19:30:00	2007-02-07 19:30:00	o
2007	F0607	B2m	17	1	2007-02-08	09:15:00	09:15:00	2007-02-08 09:15:00	pre	2007-02-07	19:45:00	19:45:00	2007-02-07 19:45:00	o
2007	F0607	B2m	17	1	2007-02-08	09:15:00	09:15:00	2007-02-08 09:15:00	pre	2007-02-07	20:00:00	20:00:00	2007-02-07 20:00:00	i	ai, si
2007	F0607	B2m	17	1	2007-02-08	09:15:00	09:15:00	2007-02-08 09:15:00	pre	2007-02-07	20:15:00	20:15:00	2007-02-07 20:15:00	i	si, ai
2007	F0607	B2m	17	1	2007-02-08	09:15:00	09:15:00	2007-02-08 09:15:00	pre	2007-02-07	20:30:00	20:30:00	2007-02-07 20:30:00	o
2007	F0607	B2m	17	1	2007-02-08	09:15:00	09:15:00	2007-02-08 09:15:00	pre	2007-02-07	20:45:00	20:45:00	2007-02-07 20:45:00	o
2007	F0607	B2m	17	1	2007-02-08	09:15:00	09:15:00	2007-02-08 09:15:00	pre	2007-02-07	21:00:00	21:00:00	2007-02-07 21:00:00	o
2007	F0607	B2m	17	1	2007-02-08	09:15:00	09:15:00	2007-02-08 09:15:00	pre	2007-02-07	21:15:00	21:15:00	2007-02-07 21:15:00	i	si, ai
2007	F0607	B2m	17	1	2007-02-08	09:15:00	09:15:00	2007-02-08 09:15:00	pre	2007-02-07	21:30:00	21:30:00	2007-02-07 21:30:00	i	si
2007	F0607	B2m	17	1	2007-02-08	09:15:00	09:15:00	2007-02-08 09:15:00	pre	2007-02-07	21:45:00	21:45:00	2007-02-07 21:45:00	i	si
2007	F0607	B2m	17	1	2007-02-08	09:15:00	09:15:00	2007-02-08 09:15:00	pre	2007-02-07	22:00:00	22:00:00	2007-02-07 22:00:00	i	ai, si
2007	F0607	B2m	17	1	2007-02-08	09:15:00	09:15:00	2007-02-08 09:15:00	pre	2007-02-07	22:15:00	22:15:00	2007-02-07 22:15:00	i	si
2007	F0607	B2m	17	1	2007-02-08	09:15:00	09:15:00	2007-02-08 09:15:00	pre	2007-02-07	22:30:00	22:30:00	2007-02-07 22:30:00	i	si
2007	F0607	B2m	17	1	2007-02-08	09:15:00	09:15:00	2007-02-08 09:15:00	pre	2007-02-07	22:45:00	22:45:00	2007-02-07 22:45:00	i	si
2007	F0607	B2m	17	1	2007-02-08	09:15:00	09:15:00	2007-02-08 09:15:00	pre	2007-02-07	23:00:00	23:00:00	2007-02-07 23:00:00	i	ai
2007	F0607	B2m	17	1	2007-02-08	09:15:00	09:15:00	2007-02-08 09:15:00	pre	2007-02-07	23:15:00	23:15:00	2007-02-07 23:15:00	i	si
2007	F0607	B2m	17	1	2007-02-08	09:15:00	09:15:00	2007-02-08 09:15:00	pre	2007-02-07	23:30:00	23:30:00	2007-02-07 23:30:00	i	si, ai
2007	F0607	B2m	17	1	2007-02-08	09:15:00	09:15:00	2007-02-08 09:15:00	pre	2007-02-07	23:45:00	23:45:00	2007-02-07 23:45:00	i	si, ai
2007	F0607	B2m	17	1	2007-02-08	09:15:00	09:15:00	2007-02-08 09:15:00	pre	2007-02-08	1900-01-01	00:00:00	2007-02-08	i	si
2007	F0607	B2m	17	1	2007-02-08	09:15:00	09:15:00	2007-02-08 09:15:00	pre	2007-02-08	1900-01-01 00:15:00	00:15:00	2007-02-08 00:15:00	o		ee
2007	F0607	B2m	17	1	2007-02-08	09:15:00	09:15:00	2007-02-08 09:15:00	pre	2007-02-08	1900-01-01 00:30:00	00:30:00	2007-02-08 00:30:00	i	nb, ai
2007	F0607	B2m	17	1	2007-02-08	09:15:00	09:15:00	2007-02-08 09:15:00	pre	2007-02-08	1900-01-01 00:45:00	00:45:00	2007-02-08 00:45:00	i	si
2007	F0607	B2m	17	1	2007-02-08	09:15:00	09:15:00	2007-02-08 09:15:00	pre	2007-02-08	1900-01-01 01:00:00	01:00:00	2007-02-08 01:00:00	i	si
2007	F0607	B2m	17	1	2007-02-08	09:15:00	09:15:00	2007-02-08 09:15:00	pre	2007-02-08	1900-01-01 01:15:00	01:15:00	2007-02-08 01:15:00	i	si
2007	F0607	B2m	17	1	2007-02-08	09:15:00	09:15:00	2007-02-08 09:15:00	pre	2007-02-08	1900-01-01 01:30:00	01:30:00	2007-02-08 01:30:00	i	si
2007	F0607	B2m	17	1	2007-02-08	09:15:00	09:15:00	2007-02-08 09:15:00	pre	2007-02-08	1900-01-01 01:45:00	01:45:00	2007-02-08 01:45:00	i	si
2007	F0607	B2m	17	1	2007-02-08	09:15:00	09:15:00	2007-02-08 09:15:00	pre	2007-02-08	1900-01-01 02:00:00	02:00:00	2007-02-08 02:00:00	o		ee
2007	F0607	B2m	17	1	2007-02-08	09:15:00	09:15:00	2007-02-08 09:15:00	pre	2007-02-08	1900-01-01 02:15:00	02:15:00	2007-02-08 02:15:00	i	si, ai
2007	F0607	B2m	17	1	2007-02-08	09:15:00	09:15:00	2007-02-08 09:15:00	pre	2007-02-08	1900-01-01 02:30:00	02:30:00	2007-02-08 02:30:00	i	si
2007	F0607	B2m	17	1	2007-02-08	09:15:00	09:15:00	2007-02-08 09:15:00	pre	2007-02-08	1900-01-01 02:45:00	02:45:00	2007-02-08 02:45:00	i	ai, si, ai
2007	F0607	B2m	17	1	2007-02-08	09:15:00	09:15:00	2007-02-08 09:15:00	pre	2007-02-08	1900-01-01 03:00:00	03:00:00	2007-02-08 03:00:00	i	ai
2007	F0607	B2m	17	1	2007-02-08	09:15:00	09:15:00	2007-02-08 09:15:00	pre	2007-02-08	1900-01-01 03:15:00	03:15:00	2007-02-08 03:15:00	o
2007	F0607	B2m	17	1	2007-02-08	09:15:00	09:15:00	2007-02-08 09:15:00	pre	2007-02-08	1900-01-01 03:30:00	03:30:00	2007-02-08 03:30:00	i	ai
2007	F0607	B2m	17	1	2007-02-08	09:15:00	09:15:00	2007-02-08 09:15:00	pre	2007-02-08	1900-01-01 03:45:00	03:45:00	2007-02-08 03:45:00	o
2007	F0607	B2m	17	1	2007-02-08	09:15:00	09:15:00	2007-02-08 09:15:00	pre	2007-02-08	1900-01-01 04:00:00	04:00:00	2007-02-08 04:00:00	i	si
2007	F0607	B2m	17	1	2007-02-08	09:15:00	09:15:00	2007-02-08 09:15:00	pre	2007-02-08	1900-01-01 04:15:00	04:15:00	2007-02-08 04:15:00	i	si
2007	F0607	B2m	17	1	2007-02-08	09:15:00	09:15:00	2007-02-08 09:15:00	pre	2007-02-08	1900-01-01 04:30:00	04:30:00	2007-02-08 04:30:00	i	si
2007	F0607	B2m	17	1	2007-02-08	09:15:00	09:15:00	2007-02-08 09:15:00	pre	2007-02-08	1900-01-01 04:45:00	04:45:00	2007-02-08 04:45:00	i	si
2007	F0607	B2m	17	1	2007-02-08	09:15:00	09:15:00	2007-02-08 09:15:00	pre	2007-02-08	1900-01-01 05:00:00	05:00:00	2007-02-08 05:00:00	i	si
2007	F0607	B2m	17	1	2007-02-08	09:15:00	09:15:00	2007-02-08 09:15:00	pre	2007-02-08	1900-01-01 05:15:00	05:15:00	2007-02-08 05:15:00	i	si
2007	F0607	B2m	17	1	2007-02-08	09:15:00	09:15:00	2007-02-08 09:15:00	pre	2007-02-08	1900-01-01 05:30:00	05:30:00	2007-02-08 05:30:00	i	ai, si, ai
2007	F0607	B2m	17	1	2007-02-08	09:15:00	09:15:00	2007-02-08 09:15:00	pre	2007-02-08	1900-01-01 05:45:00	05:45:00	2007-02-08 05:45:00	i	si
2007	F0607	B2m	17	1	2007-02-08	09:15:00	09:15:00	2007-02-08 09:15:00	pre	2007-02-08	1900-01-01 06:00:00	06:00:00	2007-02-08 06:00:00	i	si
2007	F0607	B2m	17	1	2007-02-08	09:15:00	09:15:00	2007-02-08 09:15:00	pre	2007-02-08	1900-01-01 06:15:00	06:15:00	2007-02-08 06:15:00	i	ai
2007	F0607	B2m	17	1	2007-02-08	09:15:00	09:15:00	2007-02-08 09:15:00	pre	2007-02-08	1900-01-01 06:30:00	06:30:00	2007-02-08 06:30:00	i	ai, nb, ai
2007	F0607	B2m	17	1	2007-02-08	09:15:00	09:15:00	2007-02-08 09:15:00	pre	2007-02-08	1900-01-01 06:45:00	06:45:00	2007-02-08 06:45:00	i	si, ai, si
2007	F0607	B2m	17	1	2007-02-08	09:15:00	09:15:00	2007-02-08 09:15:00	pre	2007-02-08	1900-01-01 07:00:00	07:00:00	2007-02-08 07:00:00	i	si
2007	F0607	B2m	17	1	2007-02-08	09:15:00	09:15:00	2007-02-08 09:15:00	pre	2007-02-08	1900-01-01 07:15:00	07:15:00	2007-02-08 07:15:00	i	ai
2007	F0607	B2m	17	1	2007-02-08	09:15:00	09:15:00	2007-02-08 09:15:00	pre	2007-02-08	1900-01-01 07:30:00	07:30:00	2007-02-08 07:30:00	i	ai, si, ai
2007	F0607	B2m	17	1	2007-02-08	09:15:00	09:15:00	2007-02-08 09:15:00	pre	2007-02-08	1900-01-01 07:45:00	07:45:00	2007-02-08 07:45:00	i	ai
2007	F0607	B2m	17	1	2007-02-08	09:15:00	09:15:00	2007-02-08 09:15:00	pre	2007-02-08	1900-01-01 08:00:00	08:00:00	2007-02-08 08:00:00	i	ai
2007	F0607	B2m	17	1	2007-02-08	09:15:00	09:15:00	2007-02-08 09:15:00	pre	2007-02-08	1900-01-01 08:15:00	08:15:00	2007-02-08 08:15:00	i	ai
2007	F0607	B2m	17	1	2007-02-08	09:15:00	09:15:00	2007-02-08 09:15:00	pre	2007-02-08	1900-01-01 08:30:00	08:30:00	2007-02-08 08:30:00	i	si, ai, si
2007	F0607	B2m	17	1	2007-02-08	09:15:00	09:15:00	2007-02-08 09:15:00	pre	2007-02-08	1900-01-01 08:45:00	08:45:00	2007-02-08 08:45:00	i	ai
2007	F0607	B2m	17	1	2007-02-08	09:15:00	09:15:00	2007-02-08 09:15:00	pre	2007-02-08	1900-01-01 09:00:00	09:00:00	2007-02-08 09:00:00	i	ai, si
2007	F0607	B2m	17	1	2007-02-08	09:15:00	09:15:00	2007-02-08 09:15:00	birth	2007-02-08	1900-01-01 09:15:00	09:15:00	2007-02-08 09:15:00	i	ai
2007	F0607	B2m	17	1	2007-02-08	09:15:00	09:15:00	2007-02-08 09:15:00	post	2007-02-08	1900-01-01 09:30:00	09:30:00	2007-02-08 09:30:00	i	si, ai
2007	F0607	B2m	17	1	2007-02-08	09:15:00	09:15:00	2007-02-08 09:15:00	post	2007-02-08	1900-01-01 09:45:00	09:45:00	2007-02-08 09:45:00	i	si, ai
2007	F0607	B2m	17	1	2007-02-08	09:15:00	09:15:00	2007-02-08 09:15:00	post	2007-02-08	1900-01-01 10:00:00	10:00:00	2007-02-08 10:00:00	i	ai
2007	F0607	B2m	17	1	2007-02-08	09:15:00	09:15:00	2007-02-08 09:15:00	post	2007-02-08	1900-01-01 10:15:00	10:15:00	2007-02-08 10:15:00	i	si
2007	F0607	B2m	17	1	2007-02-08	09:15:00	09:15:00	2007-02-08 09:15:00	post	2007-02-08	1900-01-01 10:30:00	10:30:00	2007-02-08 10:30:00	i	si
2007	F0607	B2m	17	1	2007-02-08	09:15:00	09:15:00	2007-02-08 09:15:00	post	2007-02-08	1900-01-01 10:45:00	10:45:00	2007-02-08 10:45:00	i	si, ai
2007	F0607	B2m	17	1	2007-02-08	09:15:00	09:15:00	2007-02-08 09:15:00	post	2007-02-08	1900-01-01 11:00:00	11:00:00	2007-02-08 11:00:00	i	ai, si
2007	F0607	B2m	17	1	2007-02-08	09:15:00	09:15:00	2007-02-08 09:15:00	post	2007-02-08	1900-01-01 11:15:00	11:15:00	2007-02-08 11:15:00	i	si, ai
2007	F0607	B2m	17	1	2007-02-08	09:15:00	09:15:00	2007-02-08 09:15:00	post	2007-02-08	1900-01-01 11:30:00	11:30:00	2007-02-08 11:30:00	i	si, ai, si
2007	F0607	B2m	17	1	2007-02-08	09:15:00	09:15:00	2007-02-08 09:15:00	post	2007-02-08	1900-01-01 11:45:00	11:45:00	2007-02-08 11:45:00	i	ai
2007	F0607	B2m	17	1	2007-02-08	09:15:00	09:15:00	2007-02-08 09:15:00	post	2007-02-08	1900-01-01 12:00:00	12:00:00	2007-02-08 12:00:00	i	si, ai
2007	F0607	B2m	17	1	2007-02-08	09:15:00	09:15:00	2007-02-08 09:15:00	post	2007-02-08	1900-01-01 12:15:00	12:15:00	2007-02-08 12:15:00	i	ai, nb
2007	F0607	B2m	17	1	2007-02-08	09:15:00	09:15:00	2007-02-08 09:15:00	post	2007-02-08	1900-01-01 12:30:00	12:30:00	2007-02-08 12:30:00	i	si
2007	F0607	B2m	17	1	2007-02-08	09:15:00	09:15:00	2007-02-08 09:15:00	post	2007-02-08	1900-01-01 12:45:00	12:45:00	2007-02-08 12:45:00	i	si
2007	F0607	B2m	17	1	2007-02-08	09:15:00	09:15:00	2007-02-08 09:15:00	post	2007-02-08	1900-01-01 13:00:00	13:00:00	2007-02-08 13:00:00	i	si
2007	F0607	B2m	17	1	2007-02-08	09:15:00	09:15:00	2007-02-08 09:15:00	post	2007-02-08	1900-01-01 13:15:00	13:15:00	2007-02-08 13:15:00	i	ai
2007	F0607	B2m	17	1	2007-02-08	09:15:00	09:15:00	2007-02-08 09:15:00	post	2007-02-08	1900-01-01 13:30:00	13:30:00	2007-02-08 13:30:00	i	si
2007	F0607	B2m	17	1	2007-02-08	09:15:00	09:15:00	2007-02-08 09:15:00	post	2007-02-08	1900-01-01 13:45:00	13:45:00	2007-02-08 13:45:00	i	ai
2007	F0607	B2m	17	1	2007-02-08	09:15:00	09:15:00	2007-02-08 09:15:00	post	2007-02-08	1900-01-01 14:00:00	14:00:00	2007-02-08 14:00:00	i	si
2007	F0607	B2m	17	1	2007-02-08	09:15:00	09:15:00	2007-02-08 09:15:00	post	2007-02-08	1900-01-01 14:15:00	14:15:00	2007-02-08 14:15:00	i	ai
2007	F0607	B2m	17	1	2007-02-08	09:15:00	09:15:00	2007-02-08 09:15:00	post	2007-02-08	1900-01-01 14:30:00	14:30:00	2007-02-08 14:30:00	i	si
2007	F0607	B2m	17	1	2007-02-08	09:15:00	09:15:00	2007-02-08 09:15:00	post	2007-02-08	1900-01-01 14:45:00	14:45:00	2007-02-08 14:45:00	i	ai, si
2007	F0607	B2m	17	1	2007-02-08	09:15:00	09:15:00	2007-02-08 09:15:00	post	2007-02-08	1900-01-01 15:00:00	15:00:00	2007-02-08 15:00:00	o
2007	F0607	B2m	17	1	2007-02-08	09:15:00	09:15:00	2007-02-08 09:15:00	post	2007-02-08	1900-01-01 15:15:00	15:15:00	2007-02-08 15:15:00	i	ai
2007	F0607	B2m	17	1	2007-02-08	09:15:00	09:15:00	2007-02-08 09:15:00	post	2007-02-08	1900-01-01 15:30:00	15:30:00	2007-02-08 15:30:00	i	si, ai
2007	F0607	B2m	17	1	2007-02-08	09:15:00	09:15:00	2007-02-08 09:15:00	post	2007-02-08	1900-01-01 15:45:00	15:45:00	2007-02-08 15:45:00	i	ai, si, ai
2007	F0607	B2m	17	1	2007-02-08	09:15:00	09:15:00	2007-02-08 09:15:00	post	2007-02-08	1900-01-01 16:00:00	16:00:00	2007-02-08 16:00:00	i	ai, si
2007	F0607	B2m	17	1	2007-02-08	09:15:00	09:15:00	2007-02-08 09:15:00	post	2007-02-08	1900-01-01 16:15:00	16:15:00	2007-02-08 16:15:00	i	si, ai
2007	F0607	B2m	17	1	2007-02-08	09:15:00	09:15:00	2007-02-08 09:15:00	post	2007-02-08	1900-01-01 16:30:00	16:30:00	2007-02-08 16:30:00	o, i
2007	F0607	B2m	17	1	2007-02-08	09:15:00	09:15:00	2007-02-08 09:15:00	post	2007-02-08	1900-01-01 16:45:00	16:45:00	2007-02-08 16:45:00	i	si, ai
2007	F0607	B2m	17	1	2007-02-08	09:15:00	09:15:00	2007-02-08 09:15:00	post	2007-02-08	1900-01-01 17:00:00	17:00:00	2007-02-08 17:00:00	i	si
2007	F0607	B2m	17	1	2007-02-08	09:15:00	09:15:00	2007-02-08 09:15:00	post	2007-02-08	1900-01-01 17:15:00	17:15:00	2007-02-08 17:15:00	i	si, ai
2007	F0607	B2m	17	1	2007-02-08	09:15:00	09:15:00	2007-02-08 09:15:00	post	2007-02-08	1900-01-01 17:30:00	17:30:00	2007-02-08 17:30:00	i	ai
2007	F0607	B2m	17	1	2007-02-08	09:15:00	09:15:00	2007-02-08 09:15:00	post	2007-02-08	1900-01-01 17:45:00	17:45:00	2007-02-08 17:45:00	i	si
2007	F0607	B2m	17	1	2007-02-08	09:15:00	09:15:00	2007-02-08 09:15:00	post	2007-02-08	1900-01-01 18:00:00	18:00:00	2007-02-08 18:00:00	i, o	ai
2007	F0607	B2m	17	1	2007-02-08	09:15:00	09:15:00	2007-02-08 09:15:00	post	2007-02-08	1900-01-01 18:15:00	18:15:00	2007-02-08 18:15:00	i	si, ai
2007	F0607	B2m	17	1	2007-02-08	09:15:00	09:15:00	2007-02-08 09:15:00	post	2007-02-08	1900-01-01 18:30:00	18:30:00	2007-02-08 18:30:00	i	si
2007	F0607	B2m	17	1	2007-02-08	09:15:00	09:15:00	2007-02-08 09:15:00	post	2007-02-08	1900-01-01 18:45:00	18:45:00	2007-02-08 18:45:00	i	si
2007	F0607	B2m	17	1	2007-02-08	09:15:00	09:15:00	2007-02-08 09:15:00	post	2007-02-08	1900-01-01 19:00:00	19:00:00	2007-02-08 19:00:00	i	ai
2007	F0607	B2m	17	1	2007-02-08	09:15:00	09:15:00	2007-02-08 09:15:00	post	2007-02-08	1900-01-01 19:15:00	19:15:00	2007-02-08 19:15:00	o		ee
2007	F0607	B2m	17	1	2007-02-08	09:15:00	09:15:00	2007-02-08 09:15:00	post	2007-02-08	1900-01-01 19:30:00	19:30:00	2007-02-08 19:30:00	o, i	ai
2007	F0607	B2m	17	1	2007-02-08	09:15:00	09:15:00	2007-02-08 09:15:00	post	2007-02-08	1900-01-01 19:45:00	19:45:00	2007-02-08 19:45:00	i	si, ai
2007	F0607	B2m	17	1	2007-02-08	09:15:00	09:15:00	2007-02-08 09:15:00	post	2007-02-08	1900-01-01 20:00:00	20:00:00	2007-02-08 20:00:00	i	ai, si
2007	F0607	B2m	17	1	2007-02-08	09:15:00	09:15:00	2007-02-08 09:15:00	post	2007-02-08	1900-01-01 20:15:00	20:15:00	2007-02-08 20:15:00	i	ai, si
2007	F0607	B2m	17	1	2007-02-08	09:15:00	09:15:00	2007-02-08 09:15:00	post	2007-02-08	1900-01-01 20:30:00	20:30:00	2007-02-08 20:30:00	o, i	ai, ia	ap
2007	F0607	B2m	17	1	2007-02-08	09:15:00	09:15:00	2007-02-08 09:15:00	post	2007-02-08	1900-01-01 20:45:00	20:45:00	2007-02-08 20:45:00	i	si, ai
2007	F0607	B2m	17	1	2007-02-08	09:15:00	09:15:00	2007-02-08 09:15:00	post	2007-02-08	1900-01-01 21:00:00	21:00:00	2007-02-08 21:00:00	i	ai
2007	F0607	B2m	17	1	2007-02-08	09:15:00	09:15:00	2007-02-08 09:15:00	post	2007-02-08	1900-01-01 21:15:00	21:15:00	2007-02-08 21:15:00	i	si, ai
2007	F0607	B2m	17	1	2007-02-08	09:15:00	09:15:00	2007-02-08 09:15:00	post	2007-02-08	1900-01-01 21:30:00	21:30:00	2007-02-08 21:30:00	i	ai, nu
2007	F0607	B2m	17	1	2007-02-08	09:15:00	09:15:00	2007-02-08 09:15:00	post	2007-02-08	1900-01-01 21:45:00	21:45:00	2007-02-08 21:45:00	i	nu
2007	F0607	B2m	17	1	2007-02-08	09:15:00	09:15:00	2007-02-08 09:15:00	post	2007-02-08	1900-01-01 22:00:00	22:00:00	2007-02-08 22:00:00	i, o, i, o	ai
2007	F0607	B2m	17	1	2007-02-08	09:15:00	09:15:00	2007-02-08 09:15:00	post	2007-02-08	1900-01-01 22:15:00	22:15:00	2007-02-08 22:15:00	i	ai, nu
2007	F0607	B2m	17	1	2007-02-08	09:15:00	09:15:00	2007-02-08 09:15:00	post	2007-02-08	1900-01-01 22:30:00	22:30:00	2007-02-08 22:30:00	i	nu
2007	F0607	B2m	17	1	2007-02-08	09:15:00	09:15:00	2007-02-08 09:15:00	post	2007-02-08	1900-01-01 22:45:00	22:45:00	2007-02-08 22:45:00	i	si, ai, si
2007	F0607	B2m	17	1	2007-02-08	09:15:00	09:15:00	2007-02-08 09:15:00	post	2007-02-08	1900-01-01 23:00:00	23:00:00	2007-02-08 23:00:00	i	ai, nu
2007	F0607	B2m	17	1	2007-02-08	09:15:00	09:15:00	2007-02-08 09:15:00	post	2007-02-08	1900-01-01 23:15:00	23:15:00	2007-02-08 23:15:00	i	nu
2007	F0607	B2m	17	1	2007-02-08	09:15:00	09:15:00	2007-02-08 09:15:00	post	2007-02-08	1900-01-01 23:30:00	23:30:00	2007-02-08 23:30:00	o		sg, ee
2007	F0607	B2m	17	1	2007-02-08	09:15:00	09:15:00	2007-02-08 09:15:00	post	2007-02-08	1900-01-01 23:45:00	23:45:00	2007-02-08 23:45:00	i	si, ai
2007	F0607	B2m	17	1	2007-02-08	09:15:00	09:15:00	2007-02-08 09:15:00	post	2007-02-09	1900-01-02	00:00:00	2007-02-09	o		ee
2007	F0607	B2m	17	1	2007-02-08	09:15:00	09:15:00	2007-02-08 09:15:00	post	2007-02-09	1900-01-02 00:15:00	00:15:00	2007-02-09 00:15:00	i	ai, si
2007	F0607	B2m	17	1	2007-02-08	09:15:00	09:15:00	2007-02-08 09:15:00	post	2007-02-09	1900-01-02 00:30:00	00:30:00	2007-02-09 00:30:00	i	nu
2007	F0607	B2m	17	1	2007-02-08	09:15:00	09:15:00	2007-02-08 09:15:00	post	2007-02-09	1900-01-02 00:45:00	00:45:00	2007-02-09 00:45:00	i	ni, ai
2007	F0607	B2m	17	1	2007-02-08	09:15:00	09:15:00	2007-02-08 09:15:00	post	2007-02-09	1900-01-02 01:00:00	01:00:00	2007-02-09 01:00:00	i	nu, ai
2007	F0607	B2m	17	1	2007-02-08	09:15:00	09:15:00	2007-02-08 09:15:00	post	2007-02-09	1900-01-02 01:15:00	01:15:00	2007-02-09 01:15:00	i	nu
2007	F0607	B2m	17	1	2007-02-08	09:15:00	09:15:00	2007-02-08 09:15:00	post	2007-02-09	1900-01-02 01:30:00	01:30:00	2007-02-09 01:30:00	i	nu, ai
2007	F0607	B2m	17	1	2007-02-08	09:15:00	09:15:00	2007-02-08 09:15:00	post	2007-02-09	1900-01-02 01:45:00	01:45:00	2007-02-09 01:45:00	i	ai, nu
2007	F0607	B2m	17	1	2007-02-08	09:15:00	09:15:00	2007-02-08 09:15:00	post	2007-02-09	1900-01-02 02:00:00	02:00:00	2007-02-09 02:00:00	i	ai
2007	F0607	B2m	17	1	2007-02-08	09:15:00	09:15:00	2007-02-08 09:15:00	post	2007-02-09	1900-01-02 02:15:00	02:15:00	2007-02-09 02:15:00	i	nu, ai
2007	F0607	B2m	17	1	2007-02-08	09:15:00	09:15:00	2007-02-08 09:15:00	post	2007-02-09	1900-01-02 02:30:00	02:30:00	2007-02-09 02:30:00	o		ee
2007	F0607	B2m	17	1	2007-02-08	09:15:00	09:15:00	2007-02-08 09:15:00	post	2007-02-09	1900-01-02 02:45:00	02:45:00	2007-02-09 02:45:00	o
2007	F0607	B2m	17	1	2007-02-08	09:15:00	09:15:00	2007-02-08 09:15:00	post	2007-02-09	1900-01-02 03:00:00	03:00:00	2007-02-09 03:00:00	i	ai
2007	F0607	B2m	17	1	2007-02-08	09:15:00	09:15:00	2007-02-08 09:15:00	post	2007-02-09	1900-01-02 03:15:00	03:15:00	2007-02-09 03:15:00	i	ai
2007	F0607	B2m	17	1	2007-02-08	09:15:00	09:15:00	2007-02-08 09:15:00	post	2007-02-09	1900-01-02 03:30:00	03:30:00	2007-02-09 03:30:00	o, cb
2007	F0607	B2m	17	1	2007-02-08	09:15:00	09:15:00	2007-02-08 09:15:00	post	2007-02-09	1900-01-02 03:45:00	03:45:00	2007-02-09 03:45:00	i	nu, ai
2007	F0607	B2m	17	1	2007-02-08	09:15:00	09:15:00	2007-02-08 09:15:00	post	2007-02-09	1900-01-02 04:00:00	04:00:00	2007-02-09 04:00:00	o, i	ai
2007	F0607	B2m	17	1	2007-02-08	09:15:00	09:15:00	2007-02-08 09:15:00	post	2007-02-09	1900-01-02 04:15:00	04:15:00	2007-02-09 04:15:00	o
2007	F0607	B2m	17	1	2007-02-08	09:15:00	09:15:00	2007-02-08 09:15:00	post	2007-02-09	1900-01-02 04:30:00	04:30:00	2007-02-09 04:30:00	o, i, o	ai
2007	F0607	B2m	17	1	2007-02-08	09:15:00	09:15:00	2007-02-08 09:15:00	post	2007-02-09	1900-01-02 04:45:00	04:45:00	2007-02-09 04:45:00	i	ai
2007	F0607	B2m	17	1	2007-02-08	09:15:00	09:15:00	2007-02-08 09:15:00	post	2007-02-09	1900-01-02 05:00:00	05:00:00	2007-02-09 05:00:00	i	ai, si, ai
2007	F0607	B2m	17	1	2007-02-08	09:15:00	09:15:00	2007-02-08 09:15:00	post	2007-02-09	1900-01-02 05:15:00	05:15:00	2007-02-09 05:15:00	i	si
2007	F0607	B2m	17	1	2007-02-08	09:15:00	09:15:00	2007-02-08 09:15:00	post	2007-02-09	1900-01-02 05:30:00	05:30:00	2007-02-09 05:30:00	i	ai, si, ai, si
2007	F0607	B2m	17	1	2007-02-08	09:15:00	09:15:00	2007-02-08 09:15:00	post	2007-02-09	1900-01-02 05:45:00	05:45:00	2007-02-09 05:45:00	i	si
2007	F0607	B2m	17	1	2007-02-08	09:15:00	09:15:00	2007-02-08 09:15:00	post	2007-02-09	1900-01-02 06:00:00	06:00:00	2007-02-09 06:00:00	i	si
2007	F0607	B2m	17	1	2007-02-08	09:15:00	09:15:00	2007-02-08 09:15:00	post	2007-02-09	1900-01-02 06:15:00	06:15:00	2007-02-09 06:15:00	i	ai, si
2007	F0607	B2m	17	1	2007-02-08	09:15:00	09:15:00	2007-02-08 09:15:00	post	2007-02-09	1900-01-02 06:30:00	06:30:00	2007-02-09 06:30:00	i	si
2007	F0607	B2m	17	1	2007-02-08	09:15:00	09:15:00	2007-02-08 09:15:00	post	2007-02-09	1900-01-02 06:45:00	06:45:00	2007-02-09 06:45:00	i	ai, nb
2007	F0607	B2m	17	1	2007-02-08	09:15:00	09:15:00	2007-02-08 09:15:00	post	2007-02-09	1900-01-02 07:00:00	07:00:00	2007-02-09 07:00:00	i	nu, ai, nu
2007	F0607	B2m	17	1	2007-02-08	09:15:00	09:15:00	2007-02-08 09:15:00	post	2007-02-09	1900-01-02 07:15:00	07:15:00	2007-02-09 07:15:00	i	nu
2007	F0607	B2m	17	1	2007-02-08	09:15:00	09:15:00	2007-02-08 09:15:00	post	2007-02-09	1900-01-02 07:30:00	07:30:00	2007-02-09 07:30:00	i	si
2007	F0607	B2m	17	1	2007-02-08	09:15:00	09:15:00	2007-02-08 09:15:00	post	2007-02-09	1900-01-02 07:45:00	07:45:00	2007-02-09 07:45:00	i	nu
2007	F0607	B2m	17	1	2007-02-08	09:15:00	09:15:00	2007-02-08 09:15:00	post	2007-02-09	1900-01-02 08:00:00	08:00:00	2007-02-09 08:00:00	i	ai, sg
2007	F0607	B2m	17	1	2007-02-08	09:15:00	09:15:00	2007-02-08 09:15:00	post	2007-02-09	1900-01-02 08:15:00	08:15:00	2007-02-09 08:15:00	i	ai, nb
2007	F0607	B2m	17	1	2007-02-08	09:15:00	09:15:00	2007-02-08 09:15:00	post	2007-02-09	1900-01-02 08:30:00	08:30:00	2007-02-09 08:30:00	i	si
2007	F0607	B2m	17	1	2007-02-08	09:15:00	09:15:00	2007-02-08 09:15:00	post	2007-02-09	1900-01-02 08:45:00	08:45:00	2007-02-09 08:45:00	i	nu, ai
2007	F0607	B2m	17	1	2007-02-08	09:15:00	09:15:00	2007-02-08 09:15:00	post	2007-02-09	1900-01-02 09:00:00	09:00:00	2007-02-09 09:00:00	i	nu
2006	S0607	Hfe	28	1	2006-07-23	17:15:00	17:15:00	2006-07-23 17:15:00	pre	2006-07-22	17:15:00	17:15:00	2006-07-22 17:15:00	o		ee
2006	S0607	Hfe	28	1	2006-07-23	17:15:00	17:15:00	2006-07-23 17:15:00	pre	2006-07-22	17:30:00	17:30:00	2006-07-22 17:30:00	o		ee
2006	S0607	Hfe	28	1	2006-07-23	17:15:00	17:15:00	2006-07-23 17:15:00	pre	2006-07-22	17:45:00	17:45:00	2006-07-22 17:45:00	o		ee
2006	S0607	Hfe	28	1	2006-07-23	17:15:00	17:15:00	2006-07-23 17:15:00	pre	2006-07-22	18:00:00	18:00:00	2006-07-22 18:00:00	i	si, ai, si, ai, si
2006	S0607	Hfe	28	1	2006-07-23	17:15:00	17:15:00	2006-07-23 17:15:00	pre	2006-07-22	18:15:00	18:15:00	2006-07-22 18:15:00	i	si
2006	S0607	Hfe	28	1	2006-07-23	17:15:00	17:15:00	2006-07-23 17:15:00	pre	2006-07-22	18:30:00	18:30:00	2006-07-22 18:30:00	i	sg
2006	S0607	Hfe	28	1	2006-07-23	17:15:00	17:15:00	2006-07-23 17:15:00	pre	2006-07-22	18:45:00	18:45:00	2006-07-22 18:45:00	i	si
2006	S0607	Hfe	28	1	2006-07-23	17:15:00	17:15:00	2006-07-23 17:15:00	pre	2006-07-22	19:00:00	19:00:00	2006-07-22 19:00:00	i	si
2006	S0607	Hfe	28	1	2006-07-23	17:15:00	17:15:00	2006-07-23 17:15:00	pre	2006-07-22	19:15:00	19:15:00	2006-07-22 19:15:00	o		di
2006	S0607	Hfe	28	1	2006-07-23	17:15:00	17:15:00	2006-07-23 17:15:00	pre	2006-07-22	19:30:00	19:30:00	2006-07-22 19:30:00	o
2006	S0607	Hfe	28	1	2006-07-23	17:15:00	17:15:00	2006-07-23 17:15:00	pre	2006-07-22	19:45:00	19:45:00	2006-07-22 19:45:00	o		ee
2006	S0607	Hfe	28	1	2006-07-23	17:15:00	17:15:00	2006-07-23 17:15:00	pre	2006-07-22	20:00:00	20:00:00	2006-07-22 20:00:00	i	si
2006	S0607	Hfe	28	1	2006-07-23	17:15:00	17:15:00	2006-07-23 17:15:00	pre	2006-07-22	20:15:00	20:15:00	2006-07-22 20:15:00	i, o	ai
2006	S0607	Hfe	28	1	2006-07-23	17:15:00	17:15:00	2006-07-23 17:15:00	pre	2006-07-22	20:30:00	20:30:00	2006-07-22 20:30:00	o
2006	S0607	Hfe	28	1	2006-07-23	17:15:00	17:15:00	2006-07-23 17:15:00	pre	2006-07-22	20:45:00	20:45:00	2006-07-22 20:45:00	i	ai
2006	S0607	Hfe	28	1	2006-07-23	17:15:00	17:15:00	2006-07-23 17:15:00	pre	2006-07-22	21:00:00	21:00:00	2006-07-22 21:00:00	o		ee
2006	S0607	Hfe	28	1	2006-07-23	17:15:00	17:15:00	2006-07-23 17:15:00	pre	2006-07-22	21:15:00	21:15:00	2006-07-22 21:15:00	i	si, ai
2006	S0607	Hfe	28	1	2006-07-23	17:15:00	17:15:00	2006-07-23 17:15:00	pre	2006-07-22	21:30:00	21:30:00	2006-07-22 21:30:00	i	si
2006	S0607	Hfe	28	1	2006-07-23	17:15:00	17:15:00	2006-07-23 17:15:00	pre	2006-07-22	21:45:00	21:45:00	2006-07-22 21:45:00	i	si, ai
2006	S0607	Hfe	28	1	2006-07-23	17:15:00	17:15:00	2006-07-23 17:15:00	pre	2006-07-22	22:00:00	22:00:00	2006-07-22 22:00:00	o		ee
2006	S0607	Hfe	28	1	2006-07-23	17:15:00	17:15:00	2006-07-23 17:15:00	pre	2006-07-22	22:15:00	22:15:00	2006-07-22 22:15:00	i	sg
2006	S0607	Hfe	28	1	2006-07-23	17:15:00	17:15:00	2006-07-23 17:15:00	pre	2006-07-22	22:30:00	22:30:00	2006-07-22 22:30:00	i	si
2006	S0607	Hfe	28	1	2006-07-23	17:15:00	17:15:00	2006-07-23 17:15:00	pre	2006-07-22	22:45:00	22:45:00	2006-07-22 22:45:00	i	si, ai
2006	S0607	Hfe	28	1	2006-07-23	17:15:00	17:15:00	2006-07-23 17:15:00	pre	2006-07-22	23:00:00	23:00:00	2006-07-22 23:00:00	i	ai
2006	S0607	Hfe	28	1	2006-07-23	17:15:00	17:15:00	2006-07-23 17:15:00	pre	2006-07-22	23:15:00	23:15:00	2006-07-22 23:15:00	i	si, ai
2006	S0607	Hfe	28	1	2006-07-23	17:15:00	17:15:00	2006-07-23 17:15:00	pre	2006-07-22	23:30:00	23:30:00	2006-07-22 23:30:00	i, o	si, ai
2006	S0607	Hfe	28	1	2006-07-23	17:15:00	17:15:00	2006-07-23 17:15:00	pre	2006-07-22	23:45:00	23:45:00	2006-07-22 23:45:00	i	si
2006	S0607	Hfe	28	1	2006-07-23	17:15:00	17:15:00	2006-07-23 17:15:00	pre	2006-07-23	1900-01-01	00:00:00	2006-07-23	i	ai, si
2006	S0607	Hfe	28	1	2006-07-23	17:15:00	17:15:00	2006-07-23 17:15:00	pre	2006-07-23	1900-01-01 00:15:00	00:15:00	2006-07-23 00:15:00	i	si
2006	S0607	Hfe	28	1	2006-07-23	17:15:00	17:15:00	2006-07-23 17:15:00	pre	2006-07-23	1900-01-01 00:30:00	00:30:00	2006-07-23 00:30:00	i	si
2006	S0607	Hfe	28	1	2006-07-23	17:15:00	17:15:00	2006-07-23 17:15:00	pre	2006-07-23	1900-01-01 00:45:00	00:45:00	2006-07-23 00:45:00	i	si, ai, si
2006	S0607	Hfe	28	1	2006-07-23	17:15:00	17:15:00	2006-07-23 17:15:00	pre	2006-07-23	1900-01-01 01:00:00	01:00:00	2006-07-23 01:00:00	o		ee
2006	S0607	Hfe	28	1	2006-07-23	17:15:00	17:15:00	2006-07-23 17:15:00	pre	2006-07-23	1900-01-01 01:15:00	01:15:00	2006-07-23 01:15:00	i	ai
2006	S0607	Hfe	28	1	2006-07-23	17:15:00	17:15:00	2006-07-23 17:15:00	pre	2006-07-23	1900-01-01 01:30:00	01:30:00	2006-07-23 01:30:00	i	si
2006	S0607	Hfe	28	1	2006-07-23	17:15:00	17:15:00	2006-07-23 17:15:00	pre	2006-07-23	1900-01-01 01:45:00	01:45:00	2006-07-23 01:45:00	i	si, ai, si
2006	S0607	Hfe	28	1	2006-07-23	17:15:00	17:15:00	2006-07-23 17:15:00	pre	2006-07-23	1900-01-01 02:00:00	02:00:00	2006-07-23 02:00:00	o		ee
2006	S0607	Hfe	28	1	2006-07-23	17:15:00	17:15:00	2006-07-23 17:15:00	pre	2006-07-23	1900-01-01 02:15:00	02:15:00	2006-07-23 02:15:00	i	sg, ai
2006	S0607	Hfe	28	1	2006-07-23	17:15:00	17:15:00	2006-07-23 17:15:00	pre	2006-07-23	1900-01-01 02:30:00	02:30:00	2006-07-23 02:30:00	i	si, ai
2006	S0607	Hfe	28	1	2006-07-23	17:15:00	17:15:00	2006-07-23 17:15:00	pre	2006-07-23	1900-01-01 02:45:00	02:45:00	2006-07-23 02:45:00	i	ai
2006	S0607	Hfe	28	1	2006-07-23	17:15:00	17:15:00	2006-07-23 17:15:00	pre	2006-07-23	1900-01-01 03:00:00	03:00:00	2006-07-23 03:00:00	o		di
2006	S0607	Hfe	28	1	2006-07-23	17:15:00	17:15:00	2006-07-23 17:15:00	pre	2006-07-23	1900-01-01 03:15:00	03:15:00	2006-07-23 03:15:00	i	ai
2006	S0607	Hfe	28	1	2006-07-23	17:15:00	17:15:00	2006-07-23 17:15:00	pre	2006-07-23	1900-01-01 03:30:00	03:30:00	2006-07-23 03:30:00	i	ai
2006	S0607	Hfe	28	1	2006-07-23	17:15:00	17:15:00	2006-07-23 17:15:00	pre	2006-07-23	1900-01-01 03:45:00	03:45:00	2006-07-23 03:45:00	i	si
2006	S0607	Hfe	28	1	2006-07-23	17:15:00	17:15:00	2006-07-23 17:15:00	pre	2006-07-23	1900-01-01 04:00:00	04:00:00	2006-07-23 04:00:00	o		ee
2006	S0607	Hfe	28	1	2006-07-23	17:15:00	17:15:00	2006-07-23 17:15:00	pre	2006-07-23	1900-01-01 04:15:00	04:15:00	2006-07-23 04:15:00	o
2006	S0607	Hfe	28	1	2006-07-23	17:15:00	17:15:00	2006-07-23 17:15:00	pre	2006-07-23	1900-01-01 04:30:00	04:30:00	2006-07-23 04:30:00	o		di
2006	S0607	Hfe	28	1	2006-07-23	17:15:00	17:15:00	2006-07-23 17:15:00	pre	2006-07-23	1900-01-01 04:45:00	04:45:00	2006-07-23 04:45:00	i	ai
2006	S0607	Hfe	28	1	2006-07-23	17:15:00	17:15:00	2006-07-23 17:15:00	pre	2006-07-23	1900-01-01 05:00:00	05:00:00	2006-07-23 05:00:00	i, o	ai
2006	S0607	Hfe	28	1	2006-07-23	17:15:00	17:15:00	2006-07-23 17:15:00	pre	2006-07-23	1900-01-01 05:15:00	05:15:00	2006-07-23 05:15:00	i	ai
2006	S0607	Hfe	28	1	2006-07-23	17:15:00	17:15:00	2006-07-23 17:15:00	pre	2006-07-23	1900-01-01 05:30:00	05:30:00	2006-07-23 05:30:00	i	ai, si
2006	S0607	Hfe	28	1	2006-07-23	17:15:00	17:15:00	2006-07-23 17:15:00	pre	2006-07-23	1900-01-01 05:45:00	05:45:00	2006-07-23 05:45:00	i	si
2006	S0607	Hfe	28	1	2006-07-23	17:15:00	17:15:00	2006-07-23 17:15:00	pre	2006-07-23	1900-01-01 06:00:00	06:00:00	2006-07-23 06:00:00	i	si, ai
2006	S0607	Hfe	28	1	2006-07-23	17:15:00	17:15:00	2006-07-23 17:15:00	pre	2006-07-23	1900-01-01 06:15:00	06:15:00	2006-07-23 06:15:00	i	ai
2006	S0607	Hfe	28	1	2006-07-23	17:15:00	17:15:00	2006-07-23 17:15:00	pre	2006-07-23	1900-01-01 06:30:00	06:30:00	2006-07-23 06:30:00	i	ai, si
2006	S0607	Hfe	28	1	2006-07-23	17:15:00	17:15:00	2006-07-23 17:15:00	pre	2006-07-23	1900-01-01 06:45:00	06:45:00	2006-07-23 06:45:00	i	si
2006	S0607	Hfe	28	1	2006-07-23	17:15:00	17:15:00	2006-07-23 17:15:00	pre	2006-07-23	1900-01-01 07:00:00	07:00:00	2006-07-23 07:00:00	i	si
2006	S0607	Hfe	28	1	2006-07-23	17:15:00	17:15:00	2006-07-23 17:15:00	pre	2006-07-23	1900-01-01 07:15:00	07:15:00	2006-07-23 07:15:00	o		ee
2006	S0607	Hfe	28	1	2006-07-23	17:15:00	17:15:00	2006-07-23 17:15:00	pre	2006-07-23	1900-01-01 07:30:00	07:30:00	2006-07-23 07:30:00	i	si
2006	S0607	Hfe	28	1	2006-07-23	17:15:00	17:15:00	2006-07-23 17:15:00	pre	2006-07-23	1900-01-01 07:45:00	07:45:00	2006-07-23 07:45:00	i	si
2006	S0607	Hfe	28	1	2006-07-23	17:15:00	17:15:00	2006-07-23 17:15:00	pre	2006-07-23	1900-01-01 08:00:00	08:00:00	2006-07-23 08:00:00	i, o, i	ai
2006	S0607	Hfe	28	1	2006-07-23	17:15:00	17:15:00	2006-07-23 17:15:00	pre	2006-07-23	1900-01-01 08:15:00	08:15:00	2006-07-23 08:15:00	o
2006	S0607	Hfe	28	1	2006-07-23	17:15:00	17:15:00	2006-07-23 17:15:00	pre	2006-07-23	1900-01-01 08:30:00	08:30:00	2006-07-23 08:30:00	i	ai
2006	S0607	Hfe	28	1	2006-07-23	17:15:00	17:15:00	2006-07-23 17:15:00	pre	2006-07-23	1900-01-01 08:45:00	08:45:00	2006-07-23 08:45:00	i	nb, ai
2006	S0607	Hfe	28	1	2006-07-23	17:15:00	17:15:00	2006-07-23 17:15:00	pre	2006-07-23	1900-01-01 09:00:00	09:00:00	2006-07-23 09:00:00	i	si, ai, si
2006	S0607	Hfe	28	1	2006-07-23	17:15:00	17:15:00	2006-07-23 17:15:00	pre	2006-07-23	1900-01-01 09:15:00	09:15:00	2006-07-23 09:15:00	i	si
2006	S0607	Hfe	28	1	2006-07-23	17:15:00	17:15:00	2006-07-23 17:15:00	pre	2006-07-23	1900-01-01 09:30:00	09:30:00	2006-07-23 09:30:00	i	si
2006	S0607	Hfe	28	1	2006-07-23	17:15:00	17:15:00	2006-07-23 17:15:00	pre	2006-07-23	1900-01-01 09:45:00	09:45:00	2006-07-23 09:45:00	i	si
2006	S0607	Hfe	28	1	2006-07-23	17:15:00	17:15:00	2006-07-23 17:15:00	pre	2006-07-23	1900-01-01 10:00:00	10:00:00	2006-07-23 10:00:00	i	si
2006	S0607	Hfe	28	1	2006-07-23	17:15:00	17:15:00	2006-07-23 17:15:00	pre	2006-07-23	1900-01-01 10:15:00	10:15:00	2006-07-23 10:15:00	i	si
2006	S0607	Hfe	28	1	2006-07-23	17:15:00	17:15:00	2006-07-23 17:15:00	pre	2006-07-23	1900-01-01 10:30:00	10:30:00	2006-07-23 10:30:00	i	si
2006	S0607	Hfe	28	1	2006-07-23	17:15:00	17:15:00	2006-07-23 17:15:00	pre	2006-07-23	1900-01-01 10:45:00	10:45:00	2006-07-23 10:45:00	i	ai, nb
2006	S0607	Hfe	28	1	2006-07-23	17:15:00	17:15:00	2006-07-23 17:15:00	pre	2006-07-23	1900-01-01 11:00:00	11:00:00	2006-07-23 11:00:00	i	si
2006	S0607	Hfe	28	1	2006-07-23	17:15:00	17:15:00	2006-07-23 17:15:00	pre	2006-07-23	1900-01-01 11:15:00	11:15:00	2006-07-23 11:15:00	i	ai
2006	S0607	Hfe	28	1	2006-07-23	17:15:00	17:15:00	2006-07-23 17:15:00	pre	2006-07-23	1900-01-01 11:30:00	11:30:00	2006-07-23 11:30:00	i	si, rc
2006	S0607	Hfe	28	1	2006-07-23	17:15:00	17:15:00	2006-07-23 17:15:00	pre	2006-07-23	1900-01-01 11:45:00	11:45:00	2006-07-23 11:45:00	i	si
2006	S0607	Hfe	28	1	2006-07-23	17:15:00	17:15:00	2006-07-23 17:15:00	pre	2006-07-23	1900-01-01 12:00:00	12:00:00	2006-07-23 12:00:00	i	si
2006	S0607	Hfe	28	1	2006-07-23	17:15:00	17:15:00	2006-07-23 17:15:00	pre	2006-07-23	1900-01-01 12:15:00	12:15:00	2006-07-23 12:15:00	i	pr
2006	S0607	Hfe	28	1	2006-07-23	17:15:00	17:15:00	2006-07-23 17:15:00	pre	2006-07-23	1900-01-01 12:30:00	12:30:00	2006-07-23 12:30:00	i	si
2006	S0607	Hfe	28	1	2006-07-23	17:15:00	17:15:00	2006-07-23 17:15:00	pre	2006-07-23	1900-01-01 12:45:00	12:45:00	2006-07-23 12:45:00	i	ai
2006	S0607	Hfe	28	1	2006-07-23	17:15:00	17:15:00	2006-07-23 17:15:00	pre	2006-07-23	1900-01-01 13:00:00	13:00:00	2006-07-23 13:00:00	i	si, ai
2006	S0607	Hfe	28	1	2006-07-23	17:15:00	17:15:00	2006-07-23 17:15:00	pre	2006-07-23	1900-01-01 13:15:00	13:15:00	2006-07-23 13:15:00	o		ro
2006	S0607	Hfe	28	1	2006-07-23	17:15:00	17:15:00	2006-07-23 17:15:00	pre	2006-07-23	1900-01-01 13:30:00	13:30:00	2006-07-23 13:30:00	i	si
2006	S0607	Hfe	28	1	2006-07-23	17:15:00	17:15:00	2006-07-23 17:15:00	pre	2006-07-23	1900-01-01 13:45:00	13:45:00	2006-07-23 13:45:00	i	si
2006	S0607	Hfe	28	1	2006-07-23	17:15:00	17:15:00	2006-07-23 17:15:00	pre	2006-07-23	1900-01-01 14:00:00	14:00:00	2006-07-23 14:00:00	i	si, rc
2006	S0607	Hfe	28	1	2006-07-23	17:15:00	17:15:00	2006-07-23 17:15:00	pre	2006-07-23	1900-01-01 14:15:00	14:15:00	2006-07-23 14:15:00	i	pr, rc
2006	S0607	Hfe	28	1	2006-07-23	17:15:00	17:15:00	2006-07-23 17:15:00	pre	2006-07-23	1900-01-01 14:30:00	14:30:00	2006-07-23 14:30:00	i	pr, ai
2006	S0607	Hfe	28	1	2006-07-23	17:15:00	17:15:00	2006-07-23 17:15:00	pre	2006-07-23	1900-01-01 14:45:00	14:45:00	2006-07-23 14:45:00	i	si
2006	S0607	Hfe	28	1	2006-07-23	17:15:00	17:15:00	2006-07-23 17:15:00	pre	2006-07-23	1900-01-01 15:00:00	15:00:00	2006-07-23 15:00:00	i	ai
2006	S0607	Hfe	28	1	2006-07-23	17:15:00	17:15:00	2006-07-23 17:15:00	pre	2006-07-23	1900-01-01 15:15:00	15:15:00	2006-07-23 15:15:00	i	ai
2006	S0607	Hfe	28	1	2006-07-23	17:15:00	17:15:00	2006-07-23 17:15:00	pre	2006-07-23	1900-01-01 15:30:00	15:30:00	2006-07-23 15:30:00	i	ai
2006	S0607	Hfe	28	1	2006-07-23	17:15:00	17:15:00	2006-07-23 17:15:00	pre	2006-07-23	1900-01-01 15:45:00	15:45:00	2006-07-23 15:45:00	i	ai
2006	S0607	Hfe	28	1	2006-07-23	17:15:00	17:15:00	2006-07-23 17:15:00	pre	2006-07-23	1900-01-01 16:00:00	16:00:00	2006-07-23 16:00:00	i	ai
2006	S0607	Hfe	28	1	2006-07-23	17:15:00	17:15:00	2006-07-23 17:15:00	pre	2006-07-23	1900-01-01 16:15:00	16:15:00	2006-07-23 16:15:00	i	ai
2006	S0607	Hfe	28	1	2006-07-23	17:15:00	17:15:00	2006-07-23 17:15:00	pre	2006-07-23	1900-01-01 16:30:00	16:30:00	2006-07-23 16:30:00	i	pr
2006	S0607	Hfe	28	1	2006-07-23	17:15:00	17:15:00	2006-07-23 17:15:00	pre	2006-07-23	1900-01-01 16:45:00	16:45:00	2006-07-23 16:45:00	i	ai
2006	S0607	Hfe	28	1	2006-07-23	17:15:00	17:15:00	2006-07-23 17:15:00	pre	2006-07-23	1900-01-01 17:00:00	17:00:00	2006-07-23 17:00:00	i	ai
2006	S0607	Hfe	28	1	2006-07-23	17:15:00	17:15:00	2006-07-23 17:15:00	birth	2006-07-23	1900-01-01 17:15:00	17:15:00	2006-07-23 17:15:00	i	ai
2006	S0607	Hfe	28	1	2006-07-23	17:15:00	17:15:00	2006-07-23 17:15:00	post	2006-07-23	1900-01-01 17:30:00	17:30:00	2006-07-23 17:30:00	i	pr, ai
2006	S0607	Hfe	28	1	2006-07-23	17:15:00	17:15:00	2006-07-23 17:15:00	post	2006-07-23	1900-01-01 17:45:00	17:45:00	2006-07-23 17:45:00	i	ai, pr
2006	S0607	Hfe	28	1	2006-07-23	17:15:00	17:15:00	2006-07-23 17:15:00	post	2006-07-23	1900-01-01 18:00:00	18:00:00	2006-07-23 18:00:00	i	ai, nu
2006	S0607	Hfe	28	1	2006-07-23	17:15:00	17:15:00	2006-07-23 17:15:00	post	2006-07-23	1900-01-01 18:15:00	18:15:00	2006-07-23 18:15:00	i	nu
2006	S0607	Hfe	28	1	2006-07-23	17:15:00	17:15:00	2006-07-23 17:15:00	post	2006-07-23	1900-01-01 18:30:00	18:30:00	2006-07-23 18:30:00	i	ai
2006	S0607	Hfe	28	1	2006-07-23	17:15:00	17:15:00	2006-07-23 17:15:00	post	2006-07-23	1900-01-01 18:45:00	18:45:00	2006-07-23 18:45:00	i, o, i	ai, ap
2006	S0607	Hfe	28	1	2006-07-23	17:15:00	17:15:00	2006-07-23 17:15:00	post	2006-07-23	1900-01-01 19:00:00	19:00:00	2006-07-23 19:00:00	i	ai, nu, ai
2006	S0607	Hfe	28	1	2006-07-23	17:15:00	17:15:00	2006-07-23 17:15:00	post	2006-07-23	1900-01-01 19:15:00	19:15:00	2006-07-23 19:15:00	i	ai
2006	S0607	Hfe	28	1	2006-07-23	17:15:00	17:15:00	2006-07-23 17:15:00	post	2006-07-23	1900-01-01 19:30:00	19:30:00	2006-07-23 19:30:00	i	ai
2006	S0607	Hfe	28	1	2006-07-23	17:15:00	17:15:00	2006-07-23 17:15:00	post	2006-07-23	1900-01-01 19:45:00	19:45:00	2006-07-23 19:45:00	i	ai, nu
2006	S0607	Hfe	28	1	2006-07-23	17:15:00	17:15:00	2006-07-23 17:15:00	post	2006-07-23	1900-01-01 20:00:00	20:00:00	2006-07-23 20:00:00	i	nu, ai
2006	S0607	Hfe	28	1	2006-07-23	17:15:00	17:15:00	2006-07-23 17:15:00	post	2006-07-23	1900-01-01 20:15:00	20:15:00	2006-07-23 20:15:00	i	nu
2006	S0607	Hfe	28	1	2006-07-23	17:15:00	17:15:00	2006-07-23 17:15:00	post	2006-07-23	1900-01-01 20:30:00	20:30:00	2006-07-23 20:30:00	i	nu
2006	S0607	Hfe	28	1	2006-07-23	17:15:00	17:15:00	2006-07-23 17:15:00	post	2006-07-23	1900-01-01 20:45:00	20:45:00	2006-07-23 20:45:00	i	nu
2006	S0607	Hfe	28	1	2006-07-23	17:15:00	17:15:00	2006-07-23 17:15:00	post	2006-07-23	1900-01-01 21:00:00	21:00:00	2006-07-23 21:00:00	i	nu, ai
2006	S0607	Hfe	28	1	2006-07-23	17:15:00	17:15:00	2006-07-23 17:15:00	post	2006-07-23	1900-01-01 21:15:00	21:15:00	2006-07-23 21:15:00	i	ai
2006	S0607	Hfe	28	1	2006-07-23	17:15:00	17:15:00	2006-07-23 17:15:00	post	2006-07-23	1900-01-01 21:30:00	21:30:00	2006-07-23 21:30:00	i	ai, nu
2006	S0607	Hfe	28	1	2006-07-23	17:15:00	17:15:00	2006-07-23 17:15:00	post	2006-07-23	1900-01-01 21:45:00	21:45:00	2006-07-23 21:45:00	i	nu
2006	S0607	Hfe	28	1	2006-07-23	17:15:00	17:15:00	2006-07-23 17:15:00	post	2006-07-23	1900-01-01 22:00:00	22:00:00	2006-07-23 22:00:00	i	ai
2006	S0607	Hfe	28	1	2006-07-23	17:15:00	17:15:00	2006-07-23 17:15:00	post	2006-07-23	1900-01-01 22:15:00	22:15:00	2006-07-23 22:15:00	i, o	ai	ee
2006	S0607	Hfe	28	1	2006-07-23	17:15:00	17:15:00	2006-07-23 17:15:00	post	2006-07-23	1900-01-01 22:30:00	22:30:00	2006-07-23 22:30:00	i	nu, ai
2006	S0607	Hfe	28	1	2006-07-23	17:15:00	17:15:00	2006-07-23 17:15:00	post	2006-07-23	1900-01-01 22:45:00	22:45:00	2006-07-23 22:45:00	i	nu
2006	S0607	Hfe	28	1	2006-07-23	17:15:00	17:15:00	2006-07-23 17:15:00	post	2006-07-23	1900-01-01 23:00:00	23:00:00	2006-07-23 23:00:00	i	nu, ai
2006	S0607	Hfe	28	1	2006-07-23	17:15:00	17:15:00	2006-07-23 17:15:00	post	2006-07-23	1900-01-01 23:15:00	23:15:00	2006-07-23 23:15:00	i, o	ai, nb
2006	S0607	Hfe	28	1	2006-07-23	17:15:00	17:15:00	2006-07-23 17:15:00	post	2006-07-23	1900-01-01 23:30:00	23:30:00	2006-07-23 23:30:00	i	ai
2006	S0607	Hfe	28	1	2006-07-23	17:15:00	17:15:00	2006-07-23 17:15:00	post	2006-07-23	1900-01-01 23:45:00	23:45:00	2006-07-23 23:45:00	i	nu
2006	S0607	Hfe	28	1	2006-07-23	17:15:00	17:15:00	2006-07-23 17:15:00	post	2006-07-24	1900-01-02	00:00:00	2006-07-24	i	ai
2006	S0607	Hfe	28	1	2006-07-23	17:15:00	17:15:00	2006-07-23 17:15:00	post	2006-07-24	1900-01-02 00:15:00	00:15:00	2006-07-24 00:15:00	i	ai, nb
2006	S0607	Hfe	28	1	2006-07-23	17:15:00	17:15:00	2006-07-23 17:15:00	post	2006-07-24	1900-01-02 00:30:00	00:30:00	2006-07-24 00:30:00	i	ai, nu
2006	S0607	Hfe	28	1	2006-07-23	17:15:00	17:15:00	2006-07-23 17:15:00	post	2006-07-24	1900-01-02 00:45:00	00:45:00	2006-07-24 00:45:00	i	ai
2006	S0607	Hfe	28	1	2006-07-23	17:15:00	17:15:00	2006-07-23 17:15:00	post	2006-07-24	1900-01-02 01:00:00	01:00:00	2006-07-24 01:00:00	i	nu, ai
2006	S0607	Hfe	28	1	2006-07-23	17:15:00	17:15:00	2006-07-23 17:15:00	post	2006-07-24	1900-01-02 01:15:00	01:15:00	2006-07-24 01:15:00	i	ai
2006	S0607	Hfe	28	1	2006-07-23	17:15:00	17:15:00	2006-07-23 17:15:00	post	2006-07-24	1900-01-02 01:30:00	01:30:00	2006-07-24 01:30:00	i	ai, nu, ai
2006	S0607	Hfe	28	1	2006-07-23	17:15:00	17:15:00	2006-07-23 17:15:00	post	2006-07-24	1900-01-02 01:45:00	01:45:00	2006-07-24 01:45:00	i	nu
2006	S0607	Hfe	28	1	2006-07-23	17:15:00	17:15:00	2006-07-23 17:15:00	post	2006-07-24	1900-01-02 02:00:00	02:00:00	2006-07-24 02:00:00	i	nu
2006	S0607	Hfe	28	1	2006-07-23	17:15:00	17:15:00	2006-07-23 17:15:00	post	2006-07-24	1900-01-02 02:15:00	02:15:00	2006-07-24 02:15:00	i	nu
2006	S0607	Hfe	28	1	2006-07-23	17:15:00	17:15:00	2006-07-23 17:15:00	post	2006-07-24	1900-01-02 02:30:00	02:30:00	2006-07-24 02:30:00	i	ai
2006	S0607	Hfe	28	1	2006-07-23	17:15:00	17:15:00	2006-07-23 17:15:00	post	2006-07-24	1900-01-02 02:45:00	02:45:00	2006-07-24 02:45:00	o		ee
2006	S0607	Hfe	28	1	2006-07-23	17:15:00	17:15:00	2006-07-23 17:15:00	post	2006-07-24	1900-01-02 03:00:00	03:00:00	2006-07-24 03:00:00	i	ai, nu, ai
2006	S0607	Hfe	28	1	2006-07-23	17:15:00	17:15:00	2006-07-23 17:15:00	post	2006-07-24	1900-01-02 03:15:00	03:15:00	2006-07-24 03:15:00	i	nu, ai
2006	S0607	Hfe	28	1	2006-07-23	17:15:00	17:15:00	2006-07-23 17:15:00	post	2006-07-24	1900-01-02 03:30:00	03:30:00	2006-07-24 03:30:00	i	nu, ai
2006	S0607	Hfe	28	1	2006-07-23	17:15:00	17:15:00	2006-07-23 17:15:00	post	2006-07-24	1900-01-02 03:45:00	03:45:00	2006-07-24 03:45:00	i	nu, ai
2006	S0607	Hfe	28	1	2006-07-23	17:15:00	17:15:00	2006-07-23 17:15:00	post	2006-07-24	1900-01-02 04:00:00	04:00:00	2006-07-24 04:00:00	i	ai
2006	S0607	Hfe	28	1	2006-07-23	17:15:00	17:15:00	2006-07-23 17:15:00	post	2006-07-24	1900-01-02 04:15:00	04:15:00	2006-07-24 04:15:00	i	ai
2006	S0607	Hfe	28	1	2006-07-23	17:15:00	17:15:00	2006-07-23 17:15:00	post	2006-07-24	1900-01-02 04:30:00	04:30:00	2006-07-24 04:30:00	i	nu, ai
2006	S0607	Hfe	28	1	2006-07-23	17:15:00	17:15:00	2006-07-23 17:15:00	post	2006-07-24	1900-01-02 04:45:00	04:45:00	2006-07-24 04:45:00	i	ai
2006	S0607	Hfe	28	1	2006-07-23	17:15:00	17:15:00	2006-07-23 17:15:00	post	2006-07-24	1900-01-02 05:00:00	05:00:00	2006-07-24 05:00:00	o		ee
2006	S0607	Hfe	28	1	2006-07-23	17:15:00	17:15:00	2006-07-23 17:15:00	post	2006-07-24	1900-01-02 05:15:00	05:15:00	2006-07-24 05:15:00	i	ai, nu
2006	S0607	Hfe	28	1	2006-07-23	17:15:00	17:15:00	2006-07-23 17:15:00	post	2006-07-24	1900-01-02 05:30:00	05:30:00	2006-07-24 05:30:00	i	nu, ai
2006	S0607	Hfe	28	1	2006-07-23	17:15:00	17:15:00	2006-07-23 17:15:00	post	2006-07-24	1900-01-02 05:45:00	05:45:00	2006-07-24 05:45:00	i	ai, nu, ai
2006	S0607	Hfe	28	1	2006-07-23	17:15:00	17:15:00	2006-07-23 17:15:00	post	2006-07-24	1900-01-02 06:00:00	06:00:00	2006-07-24 06:00:00	i	nu, ai
2006	S0607	Hfe	28	1	2006-07-23	17:15:00	17:15:00	2006-07-23 17:15:00	post	2006-07-24	1900-01-02 06:15:00	06:15:00	2006-07-24 06:15:00	i	ai
2006	S0607	Hfe	28	1	2006-07-23	17:15:00	17:15:00	2006-07-23 17:15:00	post	2006-07-24	1900-01-02 06:30:00	06:30:00	2006-07-24 06:30:00	i	ai, nu
2006	S0607	Hfe	28	1	2006-07-23	17:15:00	17:15:00	2006-07-23 17:15:00	post	2006-07-24	1900-01-02 06:45:00	06:45:00	2006-07-24 06:45:00	i	ai, nu
2006	S0607	Hfe	28	1	2006-07-23	17:15:00	17:15:00	2006-07-23 17:15:00	post	2006-07-24	1900-01-02 07:00:00	07:00:00	2006-07-24 07:00:00	i	nu
2006	S0607	Hfe	28	1	2006-07-23	17:15:00	17:15:00	2006-07-23 17:15:00	post	2006-07-24	1900-01-02 07:15:00	07:15:00	2006-07-24 07:15:00	i	ai, sg
2006	S0607	Hfe	28	1	2006-07-23	17:15:00	17:15:00	2006-07-23 17:15:00	post	2006-07-24	1900-01-02 07:30:00	07:30:00	2006-07-24 07:30:00	i	nb, ai, nb
2006	S0607	Hfe	28	1	2006-07-23	17:15:00	17:15:00	2006-07-23 17:15:00	post	2006-07-24	1900-01-02 07:45:00	07:45:00	2006-07-24 07:45:00	i	ai, sg
2006	S0607	Hfe	28	1	2006-07-23	17:15:00	17:15:00	2006-07-23 17:15:00	post	2006-07-24	1900-01-02 08:00:00	08:00:00	2006-07-24 08:00:00	i	nu
2006	S0607	Hfe	28	1	2006-07-23	17:15:00	17:15:00	2006-07-23 17:15:00	post	2006-07-24	1900-01-02 08:15:00	08:15:00	2006-07-24 08:15:00	i	nu
2006	S0607	Hfe	28	1	2006-07-23	17:15:00	17:15:00	2006-07-23 17:15:00	post	2006-07-24	1900-01-02 08:30:00	08:30:00	2006-07-24 08:30:00	i	ai, nu
2006	S0607	Hfe	28	1	2006-07-23	17:15:00	17:15:00	2006-07-23 17:15:00	post	2006-07-24	1900-01-02 08:45:00	08:45:00	2006-07-24 08:45:00	i	nu, ai
2006	S0607	Hfe	28	1	2006-07-23	17:15:00	17:15:00	2006-07-23 17:15:00	post	2006-07-24	1900-01-02 09:00:00	09:00:00	2006-07-24 09:00:00	i	nu
2006	S0607	Hfe	28	1	2006-07-23	17:15:00	17:15:00	2006-07-23 17:15:00	post	2006-07-24	1900-01-02 09:15:00	09:15:00	2006-07-24 09:15:00	i	ai
2006	S0607	Hfe	28	1	2006-07-23	17:15:00	17:15:00	2006-07-23 17:15:00	post	2006-07-24	1900-01-02 09:30:00	09:30:00	2006-07-24 09:30:00	i	ai, nu
2006	S0607	Hfe	28	1	2006-07-23	17:15:00	17:15:00	2006-07-23 17:15:00	post	2006-07-24	1900-01-02 09:45:00	09:45:00	2006-07-24 09:45:00	i	nu, rc
2006	S0607	Hfe	28	1	2006-07-23	17:15:00	17:15:00	2006-07-23 17:15:00	post	2006-07-24	1900-01-02 10:00:00	10:00:00	2006-07-24 10:00:00	i	nu
2006	S0607	Hfe	28	1	2006-07-23	17:15:00	17:15:00	2006-07-23 17:15:00	post	2006-07-24	1900-01-02 10:15:00	10:15:00	2006-07-24 10:15:00	i	ai, nu, ai
2006	S0607	Hfe	28	1	2006-07-23	17:15:00	17:15:00	2006-07-23 17:15:00	post	2006-07-24	1900-01-02 10:30:00	10:30:00	2006-07-24 10:30:00	i	nb, ai
2006	S0607	Hfe	28	1	2006-07-23	17:15:00	17:15:00	2006-07-23 17:15:00	post	2006-07-24	1900-01-02 10:45:00	10:45:00	2006-07-24 10:45:00	i	nu
2006	S0607	Hfe	28	1	2006-07-23	17:15:00	17:15:00	2006-07-23 17:15:00	post	2006-07-24	1900-01-02 11:00:00	11:00:00	2006-07-24 11:00:00	i	nu, ai, nu
2006	S0607	Hfe	28	1	2006-07-23	17:15:00	17:15:00	2006-07-23 17:15:00	post	2006-07-24	1900-01-02 11:15:00	11:15:00	2006-07-24 11:15:00	i	nu
2006	S0607	Hfe	28	1	2006-07-23	17:15:00	17:15:00	2006-07-23 17:15:00	post	2006-07-24	1900-01-02 11:30:00	11:30:00	2006-07-24 11:30:00	i	nu
2006	S0607	Hfe	28	1	2006-07-23	17:15:00	17:15:00	2006-07-23 17:15:00	post	2006-07-24	1900-01-02 11:45:00	11:45:00	2006-07-24 11:45:00	i	nu
2006	S0607	Hfe	28	1	2006-07-23	17:15:00	17:15:00	2006-07-23 17:15:00	post	2006-07-24	1900-01-02 12:00:00	12:00:00	2006-07-24 12:00:00	i	ai, nu
2006	S0607	Hfe	28	1	2006-07-23	17:15:00	17:15:00	2006-07-23 17:15:00	post	2006-07-24	1900-01-02 12:15:00	12:15:00	2006-07-24 12:15:00	i	ai, nu
2006	S0607	Hfe	28	1	2006-07-23	17:15:00	17:15:00	2006-07-23 17:15:00	post	2006-07-24	1900-01-02 12:30:00	12:30:00	2006-07-24 12:30:00	i	nu, ai
2006	S0607	Hfe	28	1	2006-07-23	17:15:00	17:15:00	2006-07-23 17:15:00	post	2006-07-24	1900-01-02 12:45:00	12:45:00	2006-07-24 12:45:00	i	nu
2006	S0607	Hfe	28	1	2006-07-23	17:15:00	17:15:00	2006-07-23 17:15:00	post	2006-07-24	1900-01-02 13:00:00	13:00:00	2006-07-24 13:00:00	i	nu
2006	S0607	Hfe	28	1	2006-07-23	17:15:00	17:15:00	2006-07-23 17:15:00	post	2006-07-24	1900-01-02 13:15:00	13:15:00	2006-07-24 13:15:00	o		ee
2006	S0607	Hfe	28	1	2006-07-23	17:15:00	17:15:00	2006-07-23 17:15:00	post	2006-07-24	1900-01-02 13:30:00	13:30:00	2006-07-24 13:30:00	i	nu, ai
2006	S0607	Hfe	28	1	2006-07-23	17:15:00	17:15:00	2006-07-23 17:15:00	post	2006-07-24	1900-01-02 13:45:00	13:45:00	2006-07-24 13:45:00	i	nu
2006	S0607	Hfe	28	1	2006-07-23	17:15:00	17:15:00	2006-07-23 17:15:00	post	2006-07-24	1900-01-02 14:00:00	14:00:00	2006-07-24 14:00:00	i	nu, ai
2006	S0607	Hfe	28	1	2006-07-23	17:15:00	17:15:00	2006-07-23 17:15:00	post	2006-07-24	1900-01-02 14:15:00	14:15:00	2006-07-24 14:15:00	i	nu
2006	S0607	Hfe	28	1	2006-07-23	17:15:00	17:15:00	2006-07-23 17:15:00	post	2006-07-24	1900-01-02 14:30:00	14:30:00	2006-07-24 14:30:00	i	ai, nb
2006	S0607	Hfe	28	1	2006-07-23	17:15:00	17:15:00	2006-07-23 17:15:00	post	2006-07-24	1900-01-02 14:45:00	14:45:00	2006-07-24 14:45:00	i	nu, ai, nu
2006	S0607	Hfe	28	1	2006-07-23	17:15:00	17:15:00	2006-07-23 17:15:00	post	2006-07-24	1900-01-02 15:00:00	15:00:00	2006-07-24 15:00:00	i	nu
2006	S0607	Hfe	28	1	2006-07-23	17:15:00	17:15:00	2006-07-23 17:15:00	post	2006-07-24	1900-01-02 15:15:00	15:15:00	2006-07-24 15:15:00	i	ai, nu, ai
2006	S0607	Hfe	28	1	2006-07-23	17:15:00	17:15:00	2006-07-23 17:15:00	post	2006-07-24	1900-01-02 15:30:00	15:30:00	2006-07-24 15:30:00	o		tt
2006	S0607	Hfe	28	1	2006-07-23	17:15:00	17:15:00	2006-07-23 17:15:00	post	2006-07-24	1900-01-02 15:45:00	15:45:00	2006-07-24 15:45:00	i	ai, sg, ai
2006	S0607	Hfe	28	1	2006-07-23	17:15:00	17:15:00	2006-07-23 17:15:00	post	2006-07-24	1900-01-02 16:00:00	16:00:00	2006-07-24 16:00:00	i	nu
2006	S0607	Hfe	28	1	2006-07-23	17:15:00	17:15:00	2006-07-23 17:15:00	post	2006-07-24	1900-01-02 16:15:00	16:15:00	2006-07-24 16:15:00	i	nu
2006	S0607	Hfe	28	1	2006-07-23	17:15:00	17:15:00	2006-07-23 17:15:00	post	2006-07-24	1900-01-02 16:30:00	16:30:00	2006-07-24 16:30:00	i	nu, ai
2006	S0607	Hfe	28	1	2006-07-23	17:15:00	17:15:00	2006-07-23 17:15:00	post	2006-07-24	1900-01-02 16:45:00	16:45:00	2006-07-24 16:45:00	i	ai
2006	S0607	Hfe	28	1	2006-07-23	17:15:00	17:15:00	2006-07-23 17:15:00	post	2006-07-24	1900-01-02 17:00:00	17:00:00	2006-07-24 17:00:00	i	nu
2006	F0607	C57	29	1	2006-09-21	06:30:00	06:30:00	2006-09-21 06:30:00	pre	2006-09-20	06:30:00	06:30:00	2006-09-20 06:30:00	i	si
2006	F0607	C57	29	1	2006-09-21	06:30:00	06:30:00	2006-09-21 06:30:00	pre	2006-09-20	06:45:00	06:45:00	2006-09-20 06:45:00	i	si
2006	F0607	C57	29	1	2006-09-21	06:30:00	06:30:00	2006-09-21 06:30:00	pre	2006-09-20	07:00:00	07:00:00	2006-09-20 07:00:00	i	ai
2006	F0607	C57	29	1	2006-09-21	06:30:00	06:30:00	2006-09-21 06:30:00	pre	2006-09-20	07:15:00	07:15:00	2006-09-20 07:15:00	i	si
2006	F0607	C57	29	1	2006-09-21	06:30:00	06:30:00	2006-09-21 06:30:00	pre	2006-09-20	07:30:00	07:30:00	2006-09-20 07:30:00	i	si
2006	F0607	C57	29	1	2006-09-21	06:30:00	06:30:00	2006-09-21 06:30:00	pre	2006-09-20	07:45:00	07:45:00	2006-09-20 07:45:00	i	si
2006	F0607	C57	29	1	2006-09-21	06:30:00	06:30:00	2006-09-21 06:30:00	pre	2006-09-20	08:00:00	08:00:00	2006-09-20 08:00:00	i	si
2006	F0607	C57	29	1	2006-09-21	06:30:00	06:30:00	2006-09-21 06:30:00	pre	2006-09-20	08:15:00	08:15:00	2006-09-20 08:15:00	i	si
2006	F0607	C57	29	1	2006-09-21	06:30:00	06:30:00	2006-09-21 06:30:00	pre	2006-09-20	08:30:00	08:30:00	2006-09-20 08:30:00	i	si
2006	F0607	C57	29	1	2006-09-21	06:30:00	06:30:00	2006-09-21 06:30:00	pre	2006-09-20	08:45:00	08:45:00	2006-09-20 08:45:00	i	si
2006	F0607	C57	29	1	2006-09-21	06:30:00	06:30:00	2006-09-21 06:30:00	pre	2006-09-20	09:00:00	09:00:00	2006-09-20 09:00:00	i	si, ai
2006	F0607	C57	29	1	2006-09-21	06:30:00	06:30:00	2006-09-21 06:30:00	pre	2006-09-20	09:15:00	09:15:00	2006-09-20 09:15:00	i	ai
2006	F0607	C57	29	1	2006-09-21	06:30:00	06:30:00	2006-09-21 06:30:00	pre	2006-09-20	09:30:00	09:30:00	2006-09-20 09:30:00	i	si
2006	F0607	C57	29	1	2006-09-21	06:30:00	06:30:00	2006-09-21 06:30:00	pre	2006-09-20	09:45:00	09:45:00	2006-09-20 09:45:00	i	si
2006	F0607	C57	29	1	2006-09-21	06:30:00	06:30:00	2006-09-21 06:30:00	pre	2006-09-20	10:00:00	10:00:00	2006-09-20 10:00:00	i	ai, si
2006	F0607	C57	29	1	2006-09-21	06:30:00	06:30:00	2006-09-21 06:30:00	pre	2006-09-20	10:15:00	10:15:00	2006-09-20 10:15:00	i	si
2006	F0607	C57	29	1	2006-09-21	06:30:00	06:30:00	2006-09-21 06:30:00	pre	2006-09-20	10:30:00	10:30:00	2006-09-20 10:30:00	i	si
2006	F0607	C57	29	1	2006-09-21	06:30:00	06:30:00	2006-09-21 06:30:00	pre	2006-09-20	10:45:00	10:45:00	2006-09-20 10:45:00	i	si
2006	F0607	C57	29	1	2006-09-21	06:30:00	06:30:00	2006-09-21 06:30:00	pre	2006-09-20	11:00:00	11:00:00	2006-09-20 11:00:00	i	si
2006	F0607	C57	29	1	2006-09-21	06:30:00	06:30:00	2006-09-21 06:30:00	pre	2006-09-20	11:15:00	11:15:00	2006-09-20 11:15:00	i	ai, si
2006	F0607	C57	29	1	2006-09-21	06:30:00	06:30:00	2006-09-21 06:30:00	pre	2006-09-20	11:30:00	11:30:00	2006-09-20 11:30:00	i	si
2006	F0607	C57	29	1	2006-09-21	06:30:00	06:30:00	2006-09-21 06:30:00	pre	2006-09-20	11:45:00	11:45:00	2006-09-20 11:45:00	i	si
2006	F0607	C57	29	1	2006-09-21	06:30:00	06:30:00	2006-09-21 06:30:00	pre	2006-09-20	12:00:00	12:00:00	2006-09-20 12:00:00	i	si
2006	F0607	C57	29	1	2006-09-21	06:30:00	06:30:00	2006-09-21 06:30:00	pre	2006-09-20	12:15:00	12:15:00	2006-09-20 12:15:00	o		ee
2006	F0607	C57	29	1	2006-09-21	06:30:00	06:30:00	2006-09-21 06:30:00	pre	2006-09-20	12:30:00	12:30:00	2006-09-20 12:30:00	i	ai, nb
2006	F0607	C57	29	1	2006-09-21	06:30:00	06:30:00	2006-09-21 06:30:00	pre	2006-09-20	12:45:00	12:45:00	2006-09-20 12:45:00	i	ai
2006	F0607	C57	29	1	2006-09-21	06:30:00	06:30:00	2006-09-21 06:30:00	pre	2006-09-20	13:00:00	13:00:00	2006-09-20 13:00:00	i	si, ai
2006	F0607	C57	29	1	2006-09-21	06:30:00	06:30:00	2006-09-21 06:30:00	pre	2006-09-20	13:15:00	13:15:00	2006-09-20 13:15:00	i	si
2006	F0607	C57	29	1	2006-09-21	06:30:00	06:30:00	2006-09-21 06:30:00	pre	2006-09-20	13:30:00	13:30:00	2006-09-20 13:30:00	i	ai, si
2006	F0607	C57	29	1	2006-09-21	06:30:00	06:30:00	2006-09-21 06:30:00	pre	2006-09-20	13:45:00	13:45:00	2006-09-20 13:45:00	i	si
2006	F0607	C57	29	1	2006-09-21	06:30:00	06:30:00	2006-09-21 06:30:00	pre	2006-09-20	14:00:00	14:00:00	2006-09-20 14:00:00	i	si
2006	F0607	C57	29	1	2006-09-21	06:30:00	06:30:00	2006-09-21 06:30:00	pre	2006-09-20	14:15:00	14:15:00	2006-09-20 14:15:00	i	si
2006	F0607	C57	29	1	2006-09-21	06:30:00	06:30:00	2006-09-21 06:30:00	pre	2006-09-20	14:30:00	14:30:00	2006-09-20 14:30:00	i	si
2006	F0607	C57	29	1	2006-09-21	06:30:00	06:30:00	2006-09-21 06:30:00	pre	2006-09-20	14:45:00	14:45:00	2006-09-20 14:45:00	i	si, ai
2006	F0607	C57	29	1	2006-09-21	06:30:00	06:30:00	2006-09-21 06:30:00	pre	2006-09-20	15:00:00	15:00:00	2006-09-20 15:00:00	i	si, ai
2006	F0607	C57	29	1	2006-09-21	06:30:00	06:30:00	2006-09-21 06:30:00	pre	2006-09-20	15:15:00	15:15:00	2006-09-20 15:15:00	i	si
2006	F0607	C57	29	1	2006-09-21	06:30:00	06:30:00	2006-09-21 06:30:00	pre	2006-09-20	15:30:00	15:30:00	2006-09-20 15:30:00	i	si
2006	F0607	C57	29	1	2006-09-21	06:30:00	06:30:00	2006-09-21 06:30:00	pre	2006-09-20	15:45:00	15:45:00	2006-09-20 15:45:00	i	si
2006	F0607	C57	29	1	2006-09-21	06:30:00	06:30:00	2006-09-21 06:30:00	pre	2006-09-20	16:00:00	16:00:00	2006-09-20 16:00:00	o		ee
2006	F0607	C57	29	1	2006-09-21	06:30:00	06:30:00	2006-09-21 06:30:00	pre	2006-09-20	16:15:00	16:15:00	2006-09-20 16:15:00	i	si
2006	F0607	C57	29	1	2006-09-21	06:30:00	06:30:00	2006-09-21 06:30:00	pre	2006-09-20	16:30:00	16:30:00	2006-09-20 16:30:00	i	si
2006	F0607	C57	29	1	2006-09-21	06:30:00	06:30:00	2006-09-21 06:30:00	pre	2006-09-20	16:45:00	16:45:00	2006-09-20 16:45:00	i	si, ai
2006	F0607	C57	29	1	2006-09-21	06:30:00	06:30:00	2006-09-21 06:30:00	pre	2006-09-20	17:00:00	17:00:00	2006-09-20 17:00:00	o		ee
2006	F0607	C57	29	1	2006-09-21	06:30:00	06:30:00	2006-09-21 06:30:00	pre	2006-09-20	17:15:00	17:15:00	2006-09-20 17:15:00	i, o
2006	F0607	C57	29	1	2006-09-21	06:30:00	06:30:00	2006-09-21 06:30:00	pre	2006-09-20	17:30:00	17:30:00	2006-09-20 17:30:00	o		di
2006	F0607	C57	29	1	2006-09-21	06:30:00	06:30:00	2006-09-21 06:30:00	pre	2006-09-20	17:45:00	17:45:00	2006-09-20 17:45:00	i	ai, si
2006	F0607	C57	29	1	2006-09-21	06:30:00	06:30:00	2006-09-21 06:30:00	pre	2006-09-20	18:00:00	18:00:00	2006-09-20 18:00:00	o, i	sg
2006	F0607	C57	29	1	2006-09-21	06:30:00	06:30:00	2006-09-21 06:30:00	pre	2006-09-20	18:15:00	18:15:00	2006-09-20 18:15:00	o		di
2006	F0607	C57	29	1	2006-09-21	06:30:00	06:30:00	2006-09-21 06:30:00	pre	2006-09-20	18:30:00	18:30:00	2006-09-20 18:30:00	i	ai
2006	F0607	C57	29	1	2006-09-21	06:30:00	06:30:00	2006-09-21 06:30:00	pre	2006-09-20	18:45:00	18:45:00	2006-09-20 18:45:00	i	si
2006	F0607	C57	29	1	2006-09-21	06:30:00	06:30:00	2006-09-21 06:30:00	pre	2006-09-20	19:00:00	19:00:00	2006-09-20 19:00:00	i	si
2006	F0607	C57	29	1	2006-09-21	06:30:00	06:30:00	2006-09-21 06:30:00	pre	2006-09-20	19:15:00	19:15:00	2006-09-20 19:15:00	i	ai
2006	F0607	C57	29	1	2006-09-21	06:30:00	06:30:00	2006-09-21 06:30:00	pre	2006-09-20	19:30:00	19:30:00	2006-09-20 19:30:00	i	ai
2006	F0607	C57	29	1	2006-09-21	06:30:00	06:30:00	2006-09-21 06:30:00	pre	2006-09-20	19:45:00	19:45:00	2006-09-20 19:45:00	o		di
2006	F0607	C57	29	1	2006-09-21	06:30:00	06:30:00	2006-09-21 06:30:00	pre	2006-09-20	20:00:00	20:00:00	2006-09-20 20:00:00	i	ai
2006	F0607	C57	29	1	2006-09-21	06:30:00	06:30:00	2006-09-21 06:30:00	pre	2006-09-20	20:15:00	20:15:00	2006-09-20 20:15:00	o		ee
2006	F0607	C57	29	1	2006-09-21	06:30:00	06:30:00	2006-09-21 06:30:00	pre	2006-09-20	20:30:00	20:30:00	2006-09-20 20:30:00	o		di
2006	F0607	C57	29	1	2006-09-21	06:30:00	06:30:00	2006-09-21 06:30:00	pre	2006-09-20	20:45:00	20:45:00	2006-09-20 20:45:00	i	ai
2006	F0607	C57	29	1	2006-09-21	06:30:00	06:30:00	2006-09-21 06:30:00	pre	2006-09-20	21:00:00	21:00:00	2006-09-20 21:00:00	i	ai
2006	F0607	C57	29	1	2006-09-21	06:30:00	06:30:00	2006-09-21 06:30:00	pre	2006-09-20	21:15:00	21:15:00	2006-09-20 21:15:00	o		ee
2006	F0607	C57	29	1	2006-09-21	06:30:00	06:30:00	2006-09-21 06:30:00	pre	2006-09-20	21:30:00	21:30:00	2006-09-20 21:30:00	o
2006	F0607	C57	29	1	2006-09-21	06:30:00	06:30:00	2006-09-21 06:30:00	pre	2006-09-20	21:45:00	21:45:00	2006-09-20 21:45:00	o		di
2006	F0607	C57	29	1	2006-09-21	06:30:00	06:30:00	2006-09-21 06:30:00	pre	2006-09-20	22:00:00	22:00:00	2006-09-20 22:00:00	i	ai
2006	F0607	C57	29	1	2006-09-21	06:30:00	06:30:00	2006-09-21 06:30:00	pre	2006-09-20	22:15:00	22:15:00	2006-09-20 22:15:00	i	ai
2006	F0607	C57	29	1	2006-09-21	06:30:00	06:30:00	2006-09-21 06:30:00	pre	2006-09-20	22:30:00	22:30:00	2006-09-20 22:30:00	i	si
2006	F0607	C57	29	1	2006-09-21	06:30:00	06:30:00	2006-09-21 06:30:00	pre	2006-09-20	22:45:00	22:45:00	2006-09-20 22:45:00	i	si
2006	F0607	C57	29	1	2006-09-21	06:30:00	06:30:00	2006-09-21 06:30:00	pre	2006-09-20	23:00:00	23:00:00	2006-09-20 23:00:00	i	ai
2006	F0607	C57	29	1	2006-09-21	06:30:00	06:30:00	2006-09-21 06:30:00	pre	2006-09-20	23:15:00	23:15:00	2006-09-20 23:15:00	o		ee
2006	F0607	C57	29	1	2006-09-21	06:30:00	06:30:00	2006-09-21 06:30:00	pre	2006-09-20	23:30:00	23:30:00	2006-09-20 23:30:00	i	ai, nb
2006	F0607	C57	29	1	2006-09-21	06:30:00	06:30:00	2006-09-21 06:30:00	pre	2006-09-20	23:45:00	23:45:00	2006-09-20 23:45:00	i	ai
2006	F0607	C57	29	1	2006-09-21	06:30:00	06:30:00	2006-09-21 06:30:00	pre	2006-09-21	1900-01-01	00:00:00	2006-09-21	o, i	ai
2006	F0607	C57	29	1	2006-09-21	06:30:00	06:30:00	2006-09-21 06:30:00	pre	2006-09-21	1900-01-01 00:15:00	00:15:00	2006-09-21 00:15:00	i	si
2006	F0607	C57	29	1	2006-09-21	06:30:00	06:30:00	2006-09-21 06:30:00	pre	2006-09-21	1900-01-01 00:30:00	00:30:00	2006-09-21 00:30:00	i	ai
2006	F0607	C57	29	1	2006-09-21	06:30:00	06:30:00	2006-09-21 06:30:00	pre	2006-09-21	1900-01-01 00:45:00	00:45:00	2006-09-21 00:45:00	i	si
2006	F0607	C57	29	1	2006-09-21	06:30:00	06:30:00	2006-09-21 06:30:00	pre	2006-09-21	1900-01-01 01:00:00	01:00:00	2006-09-21 01:00:00	i	si
2006	F0607	C57	29	1	2006-09-21	06:30:00	06:30:00	2006-09-21 06:30:00	pre	2006-09-21	1900-01-01 01:15:00	01:15:00	2006-09-21 01:15:00	i	si
2006	F0607	C57	29	1	2006-09-21	06:30:00	06:30:00	2006-09-21 06:30:00	pre	2006-09-21	1900-01-01 01:30:00	01:30:00	2006-09-21 01:30:00	i	si
2006	F0607	C57	29	1	2006-09-21	06:30:00	06:30:00	2006-09-21 06:30:00	pre	2006-09-21	1900-01-01 01:45:00	01:45:00	2006-09-21 01:45:00	i	si
2006	F0607	C57	29	1	2006-09-21	06:30:00	06:30:00	2006-09-21 06:30:00	pre	2006-09-21	1900-01-01 02:00:00	02:00:00	2006-09-21 02:00:00	i	si, ai, si
2006	F0607	C57	29	1	2006-09-21	06:30:00	06:30:00	2006-09-21 06:30:00	pre	2006-09-21	1900-01-01 02:15:00	02:15:00	2006-09-21 02:15:00	i	si, ai
2006	F0607	C57	29	1	2006-09-21	06:30:00	06:30:00	2006-09-21 06:30:00	pre	2006-09-21	1900-01-01 02:30:00	02:30:00	2006-09-21 02:30:00	i	ai, si
2006	F0607	C57	29	1	2006-09-21	06:30:00	06:30:00	2006-09-21 06:30:00	pre	2006-09-21	1900-01-01 02:45:00	02:45:00	2006-09-21 02:45:00	i	si
2006	F0607	C57	29	1	2006-09-21	06:30:00	06:30:00	2006-09-21 06:30:00	pre	2006-09-21	1900-01-01 03:00:00	03:00:00	2006-09-21 03:00:00	i	si
2006	F0607	C57	29	1	2006-09-21	06:30:00	06:30:00	2006-09-21 06:30:00	pre	2006-09-21	1900-01-01 03:15:00	03:15:00	2006-09-21 03:15:00	i	si, ai
2006	F0607	C57	29	1	2006-09-21	06:30:00	06:30:00	2006-09-21 06:30:00	pre	2006-09-21	1900-01-01 03:30:00	03:30:00	2006-09-21 03:30:00	o		di
2006	F0607	C57	29	1	2006-09-21	06:30:00	06:30:00	2006-09-21 06:30:00	pre	2006-09-21	1900-01-01 03:45:00	03:45:00	2006-09-21 03:45:00	o		di
2006	F0607	C57	29	1	2006-09-21	06:30:00	06:30:00	2006-09-21 06:30:00	pre	2006-09-21	1900-01-01 04:00:00	04:00:00	2006-09-21 04:00:00	i	si, ai
2006	F0607	C57	29	1	2006-09-21	06:30:00	06:30:00	2006-09-21 06:30:00	pre	2006-09-21	1900-01-01 04:15:00	04:15:00	2006-09-21 04:15:00	i	ai
2006	F0607	C57	29	1	2006-09-21	06:30:00	06:30:00	2006-09-21 06:30:00	pre	2006-09-21	1900-01-01 04:30:00	04:30:00	2006-09-21 04:30:00	i	si, ai, si
2006	F0607	C57	29	1	2006-09-21	06:30:00	06:30:00	2006-09-21 06:30:00	pre	2006-09-21	1900-01-01 04:45:00	04:45:00	2006-09-21 04:45:00	i	si, ai, si
2006	F0607	C57	29	1	2006-09-21	06:30:00	06:30:00	2006-09-21 06:30:00	pre	2006-09-21	1900-01-01 05:00:00	05:00:00	2006-09-21 05:00:00	i	si
2006	F0607	C57	29	1	2006-09-21	06:30:00	06:30:00	2006-09-21 06:30:00	pre	2006-09-21	1900-01-01 05:15:00	05:15:00	2006-09-21 05:15:00	i	si
2006	F0607	C57	29	1	2006-09-21	06:30:00	06:30:00	2006-09-21 06:30:00	pre	2006-09-21	1900-01-01 05:30:00	05:30:00	2006-09-21 05:30:00	i	si
2006	F0607	C57	29	1	2006-09-21	06:30:00	06:30:00	2006-09-21 06:30:00	pre	2006-09-21	1900-01-01 05:45:00	05:45:00	2006-09-21 05:45:00	i	ai
2006	F0607	C57	29	1	2006-09-21	06:30:00	06:30:00	2006-09-21 06:30:00	pre	2006-09-21	1900-01-01 06:00:00	06:00:00	2006-09-21 06:00:00	i	si
2006	F0607	C57	29	1	2006-09-21	06:30:00	06:30:00	2006-09-21 06:30:00	pre	2006-09-21	1900-01-01 06:15:00	06:15:00	2006-09-21 06:15:00	i	si, ai, si
2006	F0607	C57	29	1	2006-09-21	06:30:00	06:30:00	2006-09-21 06:30:00	birth	2006-09-21	1900-01-01 06:30:00	06:30:00	2006-09-21 06:30:00	i	ai
2006	F0607	C57	29	1	2006-09-21	06:30:00	06:30:00	2006-09-21 06:30:00	post	2006-09-21	1900-01-01 06:45:00	06:45:00	2006-09-21 06:45:00	i	ai, si, ai, si
2006	F0607	C57	29	1	2006-09-21	06:30:00	06:30:00	2006-09-21 06:30:00	post	2006-09-21	1900-01-01 07:00:00	07:00:00	2006-09-21 07:00:00	i	si, ai
2006	F0607	C57	29	1	2006-09-21	06:30:00	06:30:00	2006-09-21 06:30:00	post	2006-09-21	1900-01-01 07:15:00	07:15:00	2006-09-21 07:15:00	i	ai
2006	F0607	C57	29	1	2006-09-21	06:30:00	06:30:00	2006-09-21 06:30:00	post	2006-09-21	1900-01-01 07:30:00	07:30:00	2006-09-21 07:30:00	i	nu
2006	F0607	C57	29	1	2006-09-21	06:30:00	06:30:00	2006-09-21 06:30:00	post	2006-09-21	1900-01-01 07:45:00	07:45:00	2006-09-21 07:45:00	i	ai
2006	F0607	C57	29	1	2006-09-21	06:30:00	06:30:00	2006-09-21 06:30:00	post	2006-09-21	1900-01-01 08:00:00	08:00:00	2006-09-21 08:00:00	i	ai
2006	F0607	C57	29	1	2006-09-21	06:30:00	06:30:00	2006-09-21 06:30:00	post	2006-09-21	1900-01-01 08:15:00	08:15:00	2006-09-21 08:15:00	i	ai
2006	F0607	C57	29	1	2006-09-21	06:30:00	06:30:00	2006-09-21 06:30:00	post	2006-09-21	1900-01-01 08:30:00	08:30:00	2006-09-21 08:30:00	i	si
2006	F0607	C57	29	1	2006-09-21	06:30:00	06:30:00	2006-09-21 06:30:00	post	2006-09-21	1900-01-01 08:45:00	08:45:00	2006-09-21 08:45:00	i	ai
2006	F0607	C57	29	1	2006-09-21	06:30:00	06:30:00	2006-09-21 06:30:00	post	2006-09-21	1900-01-01 09:00:00	09:00:00	2006-09-21 09:00:00	i	si, ai
2006	F0607	C57	29	1	2006-09-21	06:30:00	06:30:00	2006-09-21 06:30:00	post	2006-09-21	1900-01-01 09:15:00	09:15:00	2006-09-21 09:15:00	i	ai
2006	F0607	C57	29	1	2006-09-21	06:30:00	06:30:00	2006-09-21 06:30:00	post	2006-09-21	1900-01-01 09:30:00	09:30:00	2006-09-21 09:30:00	i	si
2006	F0607	C57	29	1	2006-09-21	06:30:00	06:30:00	2006-09-21 06:30:00	post	2006-09-21	1900-01-01 09:45:00	09:45:00	2006-09-21 09:45:00	i	si
2006	F0607	C57	29	1	2006-09-21	06:30:00	06:30:00	2006-09-21 06:30:00	post	2006-09-21	1900-01-01 10:00:00	10:00:00	2006-09-21 10:00:00	i	ai, si
2006	F0607	C57	29	1	2006-09-21	06:30:00	06:30:00	2006-09-21 06:30:00	post	2006-09-21	1900-01-01 10:15:00	10:15:00	2006-09-21 10:15:00	i	si, ai, si
2006	F0607	C57	29	1	2006-09-21	06:30:00	06:30:00	2006-09-21 06:30:00	post	2006-09-21	1900-01-01 10:30:00	10:30:00	2006-09-21 10:30:00	i	si, ai, si
2006	F0607	C57	29	1	2006-09-21	06:30:00	06:30:00	2006-09-21 06:30:00	post	2006-09-21	1900-01-01 10:45:00	10:45:00	2006-09-21 10:45:00	i	si, ai, si
2006	F0607	C57	29	1	2006-09-21	06:30:00	06:30:00	2006-09-21 06:30:00	post	2006-09-21	1900-01-01 11:00:00	11:00:00	2006-09-21 11:00:00	i	ai, si
2006	F0607	C57	29	1	2006-09-21	06:30:00	06:30:00	2006-09-21 06:30:00	post	2006-09-21	1900-01-01 11:15:00	11:15:00	2006-09-21 11:15:00	i	si
2006	F0607	C57	29	1	2006-09-21	06:30:00	06:30:00	2006-09-21 06:30:00	post	2006-09-21	1900-01-01 11:30:00	11:30:00	2006-09-21 11:30:00	i	si
2006	F0607	C57	29	1	2006-09-21	06:30:00	06:30:00	2006-09-21 06:30:00	post	2006-09-21	1900-01-01 11:45:00	11:45:00	2006-09-21 11:45:00	i	si, ai
2006	F0607	C57	29	1	2006-09-21	06:30:00	06:30:00	2006-09-21 06:30:00	post	2006-09-21	1900-01-01 12:00:00	12:00:00	2006-09-21 12:00:00	i	si
2006	F0607	C57	29	1	2006-09-21	06:30:00	06:30:00	2006-09-21 06:30:00	post	2006-09-21	1900-01-01 12:15:00	12:15:00	2006-09-21 12:15:00	i	ai
2006	F0607	C57	29	1	2006-09-21	06:30:00	06:30:00	2006-09-21 06:30:00	post	2006-09-21	1900-01-01 12:30:00	12:30:00	2006-09-21 12:30:00	i	si
2006	F0607	C57	29	1	2006-09-21	06:30:00	06:30:00	2006-09-21 06:30:00	post	2006-09-21	1900-01-01 12:45:00	12:45:00	2006-09-21 12:45:00	i	si
2006	F0607	C57	29	1	2006-09-21	06:30:00	06:30:00	2006-09-21 06:30:00	post	2006-09-21	1900-01-01 13:00:00	13:00:00	2006-09-21 13:00:00	i	si
2006	F0607	C57	29	1	2006-09-21	06:30:00	06:30:00	2006-09-21 06:30:00	post	2006-09-21	1900-01-01 13:15:00	13:15:00	2006-09-21 13:15:00	i	ai
2006	F0607	C57	29	1	2006-09-21	06:30:00	06:30:00	2006-09-21 06:30:00	post	2006-09-21	1900-01-01 13:30:00	13:30:00	2006-09-21 13:30:00	i	ai, si
2006	F0607	C57	29	1	2006-09-21	06:30:00	06:30:00	2006-09-21 06:30:00	post	2006-09-21	1900-01-01 13:45:00	13:45:00	2006-09-21 13:45:00	i	si
2006	F0607	C57	29	1	2006-09-21	06:30:00	06:30:00	2006-09-21 06:30:00	post	2006-09-21	1900-01-01 14:00:00	14:00:00	2006-09-21 14:00:00	i	si, ai
2006	F0607	C57	29	1	2006-09-21	06:30:00	06:30:00	2006-09-21 06:30:00	post	2006-09-21	1900-01-01 14:15:00	14:15:00	2006-09-21 14:15:00	i	si, ai, si
2006	F0607	C57	29	1	2006-09-21	06:30:00	06:30:00	2006-09-21 06:30:00	post	2006-09-21	1900-01-01 14:30:00	14:30:00	2006-09-21 14:30:00	i	si
2006	F0607	C57	29	1	2006-09-21	06:30:00	06:30:00	2006-09-21 06:30:00	post	2006-09-21	1900-01-01 14:45:00	14:45:00	2006-09-21 14:45:00	i	ai, si, ai
2006	F0607	C57	29	1	2006-09-21	06:30:00	06:30:00	2006-09-21 06:30:00	post	2006-09-21	1900-01-01 15:00:00	15:00:00	2006-09-21 15:00:00	i	nb
2006	F0607	C57	29	1	2006-09-21	06:30:00	06:30:00	2006-09-21 06:30:00	post	2006-09-21	1900-01-01 15:15:00	15:15:00	2006-09-21 15:15:00	i	ai
2006	F0607	C57	29	1	2006-09-21	06:30:00	06:30:00	2006-09-21 06:30:00	post	2006-09-21	1900-01-01 15:30:00	15:30:00	2006-09-21 15:30:00	i	si, ai
2006	F0607	C57	29	1	2006-09-21	06:30:00	06:30:00	2006-09-21 06:30:00	post	2006-09-21	1900-01-01 15:45:00	15:45:00	2006-09-21 15:45:00	i	si, ai, si
2006	F0607	C57	29	1	2006-09-21	06:30:00	06:30:00	2006-09-21 06:30:00	post	2006-09-21	1900-01-01 16:00:00	16:00:00	2006-09-21 16:00:00	i	si, ai
2006	F0607	C57	29	1	2006-09-21	06:30:00	06:30:00	2006-09-21 06:30:00	post	2006-09-21	1900-01-01 16:15:00	16:15:00	2006-09-21 16:15:00	i	ai
2006	F0607	C57	29	1	2006-09-21	06:30:00	06:30:00	2006-09-21 06:30:00	post	2006-09-21	1900-01-01 16:30:00	16:30:00	2006-09-21 16:30:00	i	si
2006	F0607	C57	29	1	2006-09-21	06:30:00	06:30:00	2006-09-21 06:30:00	post	2006-09-21	1900-01-01 16:45:00	16:45:00	2006-09-21 16:45:00	i	si
2006	F0607	C57	29	1	2006-09-21	06:30:00	06:30:00	2006-09-21 06:30:00	post	2006-09-21	1900-01-01 17:00:00	17:00:00	2006-09-21 17:00:00	i	ai
2006	F0607	C57	29	1	2006-09-21	06:30:00	06:30:00	2006-09-21 06:30:00	post	2006-09-21	1900-01-01 17:15:00	17:15:00	2006-09-21 17:15:00	i	ai, si, ai
2006	F0607	C57	29	1	2006-09-21	06:30:00	06:30:00	2006-09-21 06:30:00	post	2006-09-21	1900-01-01 17:30:00	17:30:00	2006-09-21 17:30:00	i	ai
2006	F0607	C57	29	1	2006-09-21	06:30:00	06:30:00	2006-09-21 06:30:00	post	2006-09-21	1900-01-01 17:45:00	17:45:00	2006-09-21 17:45:00	i	si, ai
2006	F0607	C57	29	1	2006-09-21	06:30:00	06:30:00	2006-09-21 06:30:00	post	2006-09-21	1900-01-01 18:00:00	18:00:00	2006-09-21 18:00:00	i	si
2006	F0607	C57	29	1	2006-09-21	06:30:00	06:30:00	2006-09-21 06:30:00	post	2006-09-21	1900-01-01 18:15:00	18:15:00	2006-09-21 18:15:00	i	si
2006	F0607	C57	29	1	2006-09-21	06:30:00	06:30:00	2006-09-21 06:30:00	post	2006-09-21	1900-01-01 18:30:00	18:30:00	2006-09-21 18:30:00	i	si, ai
2006	F0607	C57	29	1	2006-09-21	06:30:00	06:30:00	2006-09-21 06:30:00	post	2006-09-21	1900-01-01 18:45:00	18:45:00	2006-09-21 18:45:00	i	si, ai
2006	F0607	C57	29	1	2006-09-21	06:30:00	06:30:00	2006-09-21 06:30:00	post	2006-09-21	1900-01-01 19:00:00	19:00:00	2006-09-21 19:00:00	i	ai, si
2006	F0607	C57	29	1	2006-09-21	06:30:00	06:30:00	2006-09-21 06:30:00	post	2006-09-21	1900-01-01 19:15:00	19:15:00	2006-09-21 19:15:00	o
2006	F0607	C57	29	1	2006-09-21	06:30:00	06:30:00	2006-09-21 06:30:00	post	2006-09-21	1900-01-01 19:30:00	19:30:00	2006-09-21 19:30:00	o		ee
2006	F0607	C57	29	1	2006-09-21	06:30:00	06:30:00	2006-09-21 06:30:00	post	2006-09-21	1900-01-01 19:45:00	19:45:00	2006-09-21 19:45:00	i	ai, nb
2006	F0607	C57	29	1	2006-09-21	06:30:00	06:30:00	2006-09-21 06:30:00	post	2006-09-21	1900-01-01 20:00:00	20:00:00	2006-09-21 20:00:00	i	ai
2006	F0607	C57	29	1	2006-09-21	06:30:00	06:30:00	2006-09-21 06:30:00	post	2006-09-21	1900-01-01 20:15:00	20:15:00	2006-09-21 20:15:00	i	si
2006	F0607	C57	29	1	2006-09-21	06:30:00	06:30:00	2006-09-21 06:30:00	post	2006-09-21	1900-01-01 20:30:00	20:30:00	2006-09-21 20:30:00	i	si
2006	F0607	C57	29	1	2006-09-21	06:30:00	06:30:00	2006-09-21 06:30:00	post	2006-09-21	1900-01-01 20:45:00	20:45:00	2006-09-21 20:45:00	i	si
2006	F0607	C57	29	1	2006-09-21	06:30:00	06:30:00	2006-09-21 06:30:00	post	2006-09-21	1900-01-01 21:00:00	21:00:00	2006-09-21 21:00:00	i	si, ai
2006	F0607	C57	29	1	2006-09-21	06:30:00	06:30:00	2006-09-21 06:30:00	post	2006-09-21	1900-01-01 21:15:00	21:15:00	2006-09-21 21:15:00	i	si
2006	F0607	C57	29	1	2006-09-21	06:30:00	06:30:00	2006-09-21 06:30:00	post	2006-09-21	1900-01-01 21:30:00	21:30:00	2006-09-21 21:30:00	i	ai
2006	F0607	C57	29	1	2006-09-21	06:30:00	06:30:00	2006-09-21 06:30:00	post	2006-09-21	1900-01-01 21:45:00	21:45:00	2006-09-21 21:45:00	i	si
2006	F0607	C57	29	1	2006-09-21	06:30:00	06:30:00	2006-09-21 06:30:00	post	2006-09-21	1900-01-01 22:00:00	22:00:00	2006-09-21 22:00:00	i, o	ai
2006	F0607	C57	29	1	2006-09-21	06:30:00	06:30:00	2006-09-21 06:30:00	post	2006-09-21	1900-01-01 22:15:00	22:15:00	2006-09-21 22:15:00	i	si, ai
2006	F0607	C57	29	1	2006-09-21	06:30:00	06:30:00	2006-09-21 06:30:00	post	2006-09-21	1900-01-01 22:30:00	22:30:00	2006-09-21 22:30:00	i	si
2006	F0607	C57	29	1	2006-09-21	06:30:00	06:30:00	2006-09-21 06:30:00	post	2006-09-21	1900-01-01 22:45:00	22:45:00	2006-09-21 22:45:00	i	si
2006	F0607	C57	29	1	2006-09-21	06:30:00	06:30:00	2006-09-21 06:30:00	post	2006-09-21	1900-01-01 23:00:00	23:00:00	2006-09-21 23:00:00	i	ai, si
2006	F0607	C57	29	1	2006-09-21	06:30:00	06:30:00	2006-09-21 06:30:00	post	2006-09-21	1900-01-01 23:15:00	23:15:00	2006-09-21 23:15:00	i	si, ai
2006	F0607	C57	29	1	2006-09-21	06:30:00	06:30:00	2006-09-21 06:30:00	post	2006-09-21	1900-01-01 23:30:00	23:30:00	2006-09-21 23:30:00	i	si
2006	F0607	C57	29	1	2006-09-21	06:30:00	06:30:00	2006-09-21 06:30:00	post	2006-09-21	1900-01-01 23:45:00	23:45:00	2006-09-21 23:45:00	i	si
2006	F0607	C57	29	1	2006-09-21	06:30:00	06:30:00	2006-09-21 06:30:00	post	2006-09-22	1900-01-02	00:00:00	2006-09-22	i	ai, si, ai
2006	F0607	C57	29	1	2006-09-21	06:30:00	06:30:00	2006-09-21 06:30:00	post	2006-09-22	1900-01-02 00:15:00	00:15:00	2006-09-22 00:15:00	o
2006	F0607	C57	29	1	2006-09-21	06:30:00	06:30:00	2006-09-21 06:30:00	post	2006-09-22	1900-01-02 00:30:00	00:30:00	2006-09-22 00:30:00	i	ai
2006	F0607	C57	29	1	2006-09-21	06:30:00	06:30:00	2006-09-21 06:30:00	post	2006-09-22	1900-01-02 00:45:00	00:45:00	2006-09-22 00:45:00	i	ai
2006	F0607	C57	29	1	2006-09-21	06:30:00	06:30:00	2006-09-21 06:30:00	post	2006-09-22	1900-01-02 01:00:00	01:00:00	2006-09-22 01:00:00	i	si, ai
2006	F0607	C57	29	1	2006-09-21	06:30:00	06:30:00	2006-09-21 06:30:00	post	2006-09-22	1900-01-02 01:15:00	01:15:00	2006-09-22 01:15:00	i	si
2006	F0607	C57	29	1	2006-09-21	06:30:00	06:30:00	2006-09-21 06:30:00	post	2006-09-22	1900-01-02 01:30:00	01:30:00	2006-09-22 01:30:00	i	si
2006	F0607	C57	29	1	2006-09-21	06:30:00	06:30:00	2006-09-21 06:30:00	post	2006-09-22	1900-01-02 01:45:00	01:45:00	2006-09-22 01:45:00	i	si
2006	F0607	C57	29	1	2006-09-21	06:30:00	06:30:00	2006-09-21 06:30:00	post	2006-09-22	1900-01-02 02:00:00	02:00:00	2006-09-22 02:00:00	o		ee
2006	F0607	C57	29	1	2006-09-21	06:30:00	06:30:00	2006-09-21 06:30:00	post	2006-09-22	1900-01-02 02:15:00	02:15:00	2006-09-22 02:15:00	i	ai, si, ai
2006	F0607	C57	29	1	2006-09-21	06:30:00	06:30:00	2006-09-21 06:30:00	post	2006-09-22	1900-01-02 02:30:00	02:30:00	2006-09-22 02:30:00	i	si
2006	F0607	C57	29	1	2006-09-21	06:30:00	06:30:00	2006-09-21 06:30:00	post	2006-09-22	1900-01-02 02:45:00	02:45:00	2006-09-22 02:45:00	i	si
2006	F0607	C57	29	1	2006-09-21	06:30:00	06:30:00	2006-09-21 06:30:00	post	2006-09-22	1900-01-02 03:00:00	03:00:00	2006-09-22 03:00:00	o, cb, o
2006	F0607	C57	29	1	2006-09-21	06:30:00	06:30:00	2006-09-21 06:30:00	post	2006-09-22	1900-01-02 03:15:00	03:15:00	2006-09-22 03:15:00	o		sg
2006	F0607	C57	29	1	2006-09-21	06:30:00	06:30:00	2006-09-21 06:30:00	post	2006-09-22	1900-01-02 03:30:00	03:30:00	2006-09-22 03:30:00	cb, o
2006	F0607	C57	29	1	2006-09-21	06:30:00	06:30:00	2006-09-21 06:30:00	post	2006-09-22	1900-01-02 03:45:00	03:45:00	2006-09-22 03:45:00	i	ai
2006	F0607	C57	29	1	2006-09-21	06:30:00	06:30:00	2006-09-21 06:30:00	post	2006-09-22	1900-01-02 04:00:00	04:00:00	2006-09-22 04:00:00	o, cb
2006	F0607	C57	29	1	2006-09-21	06:30:00	06:30:00	2006-09-21 06:30:00	post	2006-09-22	1900-01-02 04:15:00	04:15:00	2006-09-22 04:15:00	i	ai
2006	F0607	C57	29	1	2006-09-21	06:30:00	06:30:00	2006-09-21 06:30:00	post	2006-09-22	1900-01-02 04:30:00	04:30:00	2006-09-22 04:30:00	o		di
2006	F0607	C57	29	1	2006-09-21	06:30:00	06:30:00	2006-09-21 06:30:00	post	2006-09-22	1900-01-02 04:45:00	04:45:00	2006-09-22 04:45:00	i	si
2006	F0607	C57	29	1	2006-09-21	06:30:00	06:30:00	2006-09-21 06:30:00	post	2006-09-22	1900-01-02 05:00:00	05:00:00	2006-09-22 05:00:00	i	si, ai, si
2006	F0607	C57	29	1	2006-09-21	06:30:00	06:30:00	2006-09-21 06:30:00	post	2006-09-22	1900-01-02 05:15:00	05:15:00	2006-09-22 05:15:00	i	ai, si
2006	F0607	C57	29	1	2006-09-21	06:30:00	06:30:00	2006-09-21 06:30:00	post	2006-09-22	1900-01-02 05:30:00	05:30:00	2006-09-22 05:30:00	i	si, ai
2006	F0607	C57	29	1	2006-09-21	06:30:00	06:30:00	2006-09-21 06:30:00	post	2006-09-22	1900-01-02 05:45:00	05:45:00	2006-09-22 05:45:00	i	nu
2006	F0607	C57	29	1	2006-09-21	06:30:00	06:30:00	2006-09-21 06:30:00	post	2006-09-22	1900-01-02 06:00:00	06:00:00	2006-09-22 06:00:00	i	ai
2006	F0607	C57	29	1	2006-09-21	06:30:00	06:30:00	2006-09-21 06:30:00	post	2006-09-22	1900-01-02 06:15:00	06:15:00	2006-09-22 06:15:00	i	si
2007	S0607	B2m	36	1	2007-03-16	12:40:00	12:40:00	2007-03-16 12:40:00	pre	2007-03-15	12:40:00	12:40:00	2007-03-15 12:40:00	i	si
2007	S0607	B2m	36	1	2007-03-16	12:40:00	12:40:00	2007-03-16 12:40:00	pre	2007-03-15	12:55:00	12:55:00	2007-03-15 12:55:00	i	si
2007	S0607	B2m	36	1	2007-03-16	12:40:00	12:40:00	2007-03-16 12:40:00	pre	2007-03-15	13:10:00	13:10:00	2007-03-15 13:10:00	i	si
2007	S0607	B2m	36	1	2007-03-16	12:40:00	12:40:00	2007-03-16 12:40:00	pre	2007-03-15	13:25:00	13:25:00	2007-03-15 13:25:00	o		ee
2007	S0607	B2m	36	1	2007-03-16	12:40:00	12:40:00	2007-03-16 12:40:00	pre	2007-03-15	13:40:00	13:40:00	2007-03-15 13:40:00	i, o, i	di, ai
2007	S0607	B2m	36	1	2007-03-16	12:40:00	12:40:00	2007-03-16 12:40:00	pre	2007-03-15	13:55:00	13:55:00	2007-03-15 13:55:00	i	nb
2007	S0607	B2m	36	1	2007-03-16	12:40:00	12:40:00	2007-03-16 12:40:00	pre	2007-03-15	14:10:00	14:10:00	2007-03-15 14:10:00	i	si
2007	S0607	B2m	36	1	2007-03-16	12:40:00	12:40:00	2007-03-16 12:40:00	pre	2007-03-15	14:25:00	14:25:00	2007-03-15 14:25:00	i	si, ai, si
2007	S0607	B2m	36	1	2007-03-16	12:40:00	12:40:00	2007-03-16 12:40:00	pre	2007-03-15	14:40:00	14:40:00	2007-03-15 14:40:00	i	si
2007	S0607	B2m	36	1	2007-03-16	12:40:00	12:40:00	2007-03-16 12:40:00	pre	2007-03-15	14:55:00	14:55:00	2007-03-15 14:55:00	i	si
2007	S0607	B2m	36	1	2007-03-16	12:40:00	12:40:00	2007-03-16 12:40:00	pre	2007-03-15	15:10:00	15:10:00	2007-03-15 15:10:00	i	sg
2007	S0607	B2m	36	1	2007-03-16	12:40:00	12:40:00	2007-03-16 12:40:00	pre	2007-03-15	15:25:00	15:25:00	2007-03-15 15:25:00	i	si
2007	S0607	B2m	36	1	2007-03-16	12:40:00	12:40:00	2007-03-16 12:40:00	pre	2007-03-15	15:40:00	15:40:00	2007-03-15 15:40:00	i	si
2007	S0607	B2m	36	1	2007-03-16	12:40:00	12:40:00	2007-03-16 12:40:00	pre	2007-03-15	15:55:00	15:55:00	2007-03-15 15:55:00	i	si
2007	S0607	B2m	36	1	2007-03-16	12:40:00	12:40:00	2007-03-16 12:40:00	pre	2007-03-15	16:10:00	16:10:00	2007-03-15 16:10:00	i	si
2007	S0607	B2m	36	1	2007-03-16	12:40:00	12:40:00	2007-03-16 12:40:00	pre	2007-03-15	16:25:00	16:25:00	2007-03-15 16:25:00	i	si
2007	S0607	B2m	36	1	2007-03-16	12:40:00	12:40:00	2007-03-16 12:40:00	pre	2007-03-15	16:40:00	16:40:00	2007-03-15 16:40:00	i	ai
2007	S0607	B2m	36	1	2007-03-16	12:40:00	12:40:00	2007-03-16 12:40:00	pre	2007-03-15	16:55:00	16:55:00	2007-03-15 16:55:00	i	si
2007	S0607	B2m	36	1	2007-03-16	12:40:00	12:40:00	2007-03-16 12:40:00	pre	2007-03-15	17:10:00	17:10:00	2007-03-15 17:10:00	i	si
2007	S0607	B2m	36	1	2007-03-16	12:40:00	12:40:00	2007-03-16 12:40:00	pre	2007-03-15	17:25:00	17:25:00	2007-03-15 17:25:00	i	ai, si
2007	S0607	B2m	36	1	2007-03-16	12:40:00	12:40:00	2007-03-16 12:40:00	pre	2007-03-15	17:40:00	17:40:00	2007-03-15 17:40:00	i	ee
2007	S0607	B2m	36	1	2007-03-16	12:40:00	12:40:00	2007-03-16 12:40:00	pre	2007-03-15	17:55:00	17:55:00	2007-03-15 17:55:00	i	si
2007	S0607	B2m	36	1	2007-03-16	12:40:00	12:40:00	2007-03-16 12:40:00	pre	2007-03-15	18:10:00	18:10:00	2007-03-15 18:10:00	i	sg
2007	S0607	B2m	36	1	2007-03-16	12:40:00	12:40:00	2007-03-16 12:40:00	pre	2007-03-15	18:25:00	18:25:00	2007-03-15 18:25:00	i, o	ai
2007	S0607	B2m	36	1	2007-03-16	12:40:00	12:40:00	2007-03-16 12:40:00	pre	2007-03-15	18:40:00	18:40:00	2007-03-15 18:40:00	o
2007	S0607	B2m	36	1	2007-03-16	12:40:00	12:40:00	2007-03-16 12:40:00	pre	2007-03-15	18:55:00	18:55:00	2007-03-15 18:55:00	o		di
2007	S0607	B2m	36	1	2007-03-16	12:40:00	12:40:00	2007-03-16 12:40:00	pre	2007-03-15	19:10:00	19:10:00	2007-03-15 19:10:00	o
2007	S0607	B2m	36	1	2007-03-16	12:40:00	12:40:00	2007-03-16 12:40:00	pre	2007-03-15	19:25:00	19:25:00	2007-03-15 19:25:00	i	sg, ai
2007	S0607	B2m	36	1	2007-03-16	12:40:00	12:40:00	2007-03-16 12:40:00	pre	2007-03-15	19:40:00	19:40:00	2007-03-15 19:40:00	i	ai
2007	S0607	B2m	36	1	2007-03-16	12:40:00	12:40:00	2007-03-16 12:40:00	pre	2007-03-15	19:55:00	19:55:00	2007-03-15 19:55:00	o		ee
2007	S0607	B2m	36	1	2007-03-16	12:40:00	12:40:00	2007-03-16 12:40:00	pre	2007-03-15	20:10:00	20:10:00	2007-03-15 20:10:00	o
2007	S0607	B2m	36	1	2007-03-16	12:40:00	12:40:00	2007-03-16 12:40:00	pre	2007-03-15	20:25:00	20:25:00	2007-03-15 20:25:00	o		di
2007	S0607	B2m	36	1	2007-03-16	12:40:00	12:40:00	2007-03-16 12:40:00	pre	2007-03-15	20:40:00	20:40:00	2007-03-15 20:40:00	o		di
2007	S0607	B2m	36	1	2007-03-16	12:40:00	12:40:00	2007-03-16 12:40:00	pre	2007-03-15	20:55:00	20:55:00	2007-03-15 20:55:00	o
2007	S0607	B2m	36	1	2007-03-16	12:40:00	12:40:00	2007-03-16 12:40:00	pre	2007-03-15	21:10:00	21:10:00	2007-03-15 21:10:00	i, o, i	ai
2007	S0607	B2m	36	1	2007-03-16	12:40:00	12:40:00	2007-03-16 12:40:00	pre	2007-03-15	21:25:00	21:25:00	2007-03-15 21:25:00	i	ai
2007	S0607	B2m	36	1	2007-03-16	12:40:00	12:40:00	2007-03-16 12:40:00	pre	2007-03-15	21:40:00	21:40:00	2007-03-15 21:40:00	i	si
2007	S0607	B2m	36	1	2007-03-16	12:40:00	12:40:00	2007-03-16 12:40:00	pre	2007-03-15	21:55:00	21:55:00	2007-03-15 21:55:00	i	si, ai
2007	S0607	B2m	36	1	2007-03-16	12:40:00	12:40:00	2007-03-16 12:40:00	pre	2007-03-15	22:10:00	22:10:00	2007-03-15 22:10:00	i	si
2007	S0607	B2m	36	1	2007-03-16	12:40:00	12:40:00	2007-03-16 12:40:00	pre	2007-03-15	22:25:00	22:25:00	2007-03-15 22:25:00	i	si
2007	S0607	B2m	36	1	2007-03-16	12:40:00	12:40:00	2007-03-16 12:40:00	pre	2007-03-15	22:40:00	22:40:00	2007-03-15 22:40:00	i	si
2007	S0607	B2m	36	1	2007-03-16	12:40:00	12:40:00	2007-03-16 12:40:00	pre	2007-03-15	22:55:00	22:55:00	2007-03-15 22:55:00	i	ee
2007	S0607	B2m	36	1	2007-03-16	12:40:00	12:40:00	2007-03-16 12:40:00	pre	2007-03-15	23:10:00	23:10:00	2007-03-15 23:10:00	o, i	ee
2007	S0607	B2m	36	1	2007-03-16	12:40:00	12:40:00	2007-03-16 12:40:00	pre	2007-03-15	23:25:00	23:25:00	2007-03-15 23:25:00	i, o, i, o	ai
2007	S0607	B2m	36	1	2007-03-16	12:40:00	12:40:00	2007-03-16 12:40:00	pre	2007-03-15	23:40:00	23:40:00	2007-03-15 23:40:00	o		ee
2007	S0607	B2m	36	1	2007-03-16	12:40:00	12:40:00	2007-03-16 12:40:00	pre	2007-03-15	23:55:00	23:55:00	2007-03-15 23:55:00	i	ai
2007	S0607	B2m	36	1	2007-03-16	12:40:00	12:40:00	2007-03-16 12:40:00	pre	2007-03-16	1900-01-01 00:10:00	00:10:00	2007-03-16 00:10:00	i	ai
2007	S0607	B2m	36	1	2007-03-16	12:40:00	12:40:00	2007-03-16 12:40:00	pre	2007-03-16	1900-01-01 00:25:00	00:25:00	2007-03-16 00:25:00	i	sg
2007	S0607	B2m	36	1	2007-03-16	12:40:00	12:40:00	2007-03-16 12:40:00	pre	2007-03-16	1900-01-01 00:40:00	00:40:00	2007-03-16 00:40:00	i	ai
2007	S0607	B2m	36	1	2007-03-16	12:40:00	12:40:00	2007-03-16 12:40:00	pre	2007-03-16	1900-01-01 00:55:00	00:55:00	2007-03-16 00:55:00	i	si
2007	S0607	B2m	36	1	2007-03-16	12:40:00	12:40:00	2007-03-16 12:40:00	pre	2007-03-16	1900-01-01 01:10:00	01:10:00	2007-03-16 01:10:00	i	si
2007	S0607	B2m	36	1	2007-03-16	12:40:00	12:40:00	2007-03-16 12:40:00	pre	2007-03-16	1900-01-01 01:25:00	01:25:00	2007-03-16 01:25:00	i	sg, si
2007	S0607	B2m	36	1	2007-03-16	12:40:00	12:40:00	2007-03-16 12:40:00	pre	2007-03-16	1900-01-01 01:40:00	01:40:00	2007-03-16 01:40:00	i	si
2007	S0607	B2m	36	1	2007-03-16	12:40:00	12:40:00	2007-03-16 12:40:00	pre	2007-03-16	1900-01-01 01:55:00	01:55:00	2007-03-16 01:55:00	i	ee
2007	S0607	B2m	36	1	2007-03-16	12:40:00	12:40:00	2007-03-16 12:40:00	pre	2007-03-16	1900-01-01 02:10:00	02:10:00	2007-03-16 02:10:00	i	si
2007	S0607	B2m	36	1	2007-03-16	12:40:00	12:40:00	2007-03-16 12:40:00	pre	2007-03-16	1900-01-01 02:25:00	02:25:00	2007-03-16 02:25:00	o, i
2007	S0607	B2m	36	1	2007-03-16	12:40:00	12:40:00	2007-03-16 12:40:00	pre	2007-03-16	1900-01-01 02:40:00	02:40:00	2007-03-16 02:40:00	o, i, o, i
2007	S0607	B2m	36	1	2007-03-16	12:40:00	12:40:00	2007-03-16 12:40:00	pre	2007-03-16	1900-01-01 02:55:00	02:55:00	2007-03-16 02:55:00	i	si, sg
2007	S0607	B2m	36	1	2007-03-16	12:40:00	12:40:00	2007-03-16 12:40:00	pre	2007-03-16	1900-01-01 03:10:00	03:10:00	2007-03-16 03:10:00	i	si
2007	S0607	B2m	36	1	2007-03-16	12:40:00	12:40:00	2007-03-16 12:40:00	pre	2007-03-16	1900-01-01 03:25:00	03:25:00	2007-03-16 03:25:00	i	si
2007	S0607	B2m	36	1	2007-03-16	12:40:00	12:40:00	2007-03-16 12:40:00	pre	2007-03-16	1900-01-01 03:40:00	03:40:00	2007-03-16 03:40:00	i	sg
2007	S0607	B2m	36	1	2007-03-16	12:40:00	12:40:00	2007-03-16 12:40:00	pre	2007-03-16	1900-01-01 03:55:00	03:55:00	2007-03-16 03:55:00	i	ai
2007	S0607	B2m	36	1	2007-03-16	12:40:00	12:40:00	2007-03-16 12:40:00	pre	2007-03-16	1900-01-01 04:10:00	04:10:00	2007-03-16 04:10:00	o
2007	S0607	B2m	36	1	2007-03-16	12:40:00	12:40:00	2007-03-16 12:40:00	pre	2007-03-16	1900-01-01 04:25:00	04:25:00	2007-03-16 04:25:00	i	ai
2007	S0607	B2m	36	1	2007-03-16	12:40:00	12:40:00	2007-03-16 12:40:00	pre	2007-03-16	1900-01-01 04:40:00	04:40:00	2007-03-16 04:40:00	i	ai
2007	S0607	B2m	36	1	2007-03-16	12:40:00	12:40:00	2007-03-16 12:40:00	pre	2007-03-16	1900-01-01 04:55:00	04:55:00	2007-03-16 04:55:00	i	si
2007	S0607	B2m	36	1	2007-03-16	12:40:00	12:40:00	2007-03-16 12:40:00	pre	2007-03-16	1900-01-01 05:10:00	05:10:00	2007-03-16 05:10:00	i	si
2007	S0607	B2m	36	1	2007-03-16	12:40:00	12:40:00	2007-03-16 12:40:00	pre	2007-03-16	1900-01-01 05:25:00	05:25:00	2007-03-16 05:25:00	i	si
2007	S0607	B2m	36	1	2007-03-16	12:40:00	12:40:00	2007-03-16 12:40:00	pre	2007-03-16	1900-01-01 05:40:00	05:40:00	2007-03-16 05:40:00	i	ai
2007	S0607	B2m	36	1	2007-03-16	12:40:00	12:40:00	2007-03-16 12:40:00	pre	2007-03-16	1900-01-01 05:55:00	05:55:00	2007-03-16 05:55:00	i	si
2007	S0607	B2m	36	1	2007-03-16	12:40:00	12:40:00	2007-03-16 12:40:00	pre	2007-03-16	1900-01-01 06:10:00	06:10:00	2007-03-16 06:10:00	i	si
2007	S0607	B2m	36	1	2007-03-16	12:40:00	12:40:00	2007-03-16 12:40:00	pre	2007-03-16	1900-01-01 06:25:00	06:25:00	2007-03-16 06:25:00	i	sg
2007	S0607	B2m	36	1	2007-03-16	12:40:00	12:40:00	2007-03-16 12:40:00	pre	2007-03-16	1900-01-01 06:40:00	06:40:00	2007-03-16 06:40:00	i	si, ai
2007	S0607	B2m	36	1	2007-03-16	12:40:00	12:40:00	2007-03-16 12:40:00	pre	2007-03-16	1900-01-01 06:55:00	06:55:00	2007-03-16 06:55:00	i	si
2007	S0607	B2m	36	1	2007-03-16	12:40:00	12:40:00	2007-03-16 12:40:00	pre	2007-03-16	1900-01-01 07:10:00	07:10:00	2007-03-16 07:10:00	i	si
2007	S0607	B2m	36	1	2007-03-16	12:40:00	12:40:00	2007-03-16 12:40:00	pre	2007-03-16	1900-01-01 07:25:00	07:25:00	2007-03-16 07:25:00	i, o	pr, ai, nb
2007	S0607	B2m	36	1	2007-03-16	12:40:00	12:40:00	2007-03-16 12:40:00	pre	2007-03-16	1900-01-01 07:40:00	07:40:00	2007-03-16 07:40:00	i	si
2007	S0607	B2m	36	1	2007-03-16	12:40:00	12:40:00	2007-03-16 12:40:00	pre	2007-03-16	1900-01-01 07:55:00	07:55:00	2007-03-16 07:55:00	i	ai, si
2007	S0607	B2m	36	1	2007-03-16	12:40:00	12:40:00	2007-03-16 12:40:00	pre	2007-03-16	1900-01-01 08:10:00	08:10:00	2007-03-16 08:10:00	i	si, ai, si
[truncated: 10,264 more rows]

## Sheet: Sheet2
dob=date of birth
tob=time of birth
Survival
0=dead
1=survived
prepost
pre=before parturition
post=after parturition
inoutcb
in=inside nest
out=outside nest
cb=cage bars
missing values
nr=no recording
fnv=female not visible
bp=bad picture
hi=hidden
